# Supplementary material for: Antimitotic Naphthalene Sulfonamides Are Potent Antitumor Agents Acting Differently from Colchicine
Source: Pharmaceutics. 2026 Jun 13;18(6):733. doi: 10.3390/pharmaceutics18060733 (PMC13306225; doi:10.3390/pharmaceutics18060733)
Supplement: Supplementary file 1 [file pharmaceutics-18-00733-s001.zip]

Archive with 3 entries (3 files):
- Document S1.xlsx
- Document S2.xlsx
- Pharmaceutics_MM Suppl_rev1.pdf
