# Supplementary material for: Antimitotic Naphthalene Sulfonamides Are Potent Antitumor Agents Acting Differently from Colchicine
Source: Pharmaceutics. 2026 Jun 13;18(6):733. doi: 10.3390/pharmaceutics18060733 (PMC13306225; doi:10.3390/pharmaceutics18060733)
Supplement: Supplementary file 1 [file pharmaceutics-18-00733-s001.zip › Document S1.xlsx]

## Sheet: SwissAdme
Molecule	Canonical SMILES	Formula	MW	#Heavy atoms	#Aromatic heavy atoms	Fraction Csp3	#Rotatable bonds	#H-bond acceptors	#H-bond donors	MR	TPSA	iLOGP	XLOGP3	WLOGP	MLOGP	Silicos-IT Log P	Consensus Log P	ESOL Log S	ESOL Solubility (mg/ml)	ESOL Solubility (mol/l)	ESOL Class	Ali Log S	Ali Solubility (mg/ml)	Ali Solubility (mol/l)	Ali Class	Silicos-IT LogSw	Silicos-IT Solubility (mg/ml)	Silicos-IT Solubility (mol/l)	Silicos-IT class	GI absorption	BBB permeant	Pgp substrate	CYP1A2 inhibitor	CYP2C19 inhibitor	CYP2C9 inhibitor	CYP2D6 inhibitor	CYP3A4 inhibitor	log Kp (cm/s)	Lipinski #violations	Ghose #violations	Veber #violations	Egan #violations	Muegge #violations	Bioavailability Score	PAINS #alerts	Brenk #alerts	Leadlikeness #violations	Synthetic Accessibility
1	COc1cc(cc(c1OC)OC)NS(=O)(=O)c1ccc2c(c1)cccc2	C19H19NO5S	373.42	26	16	0.16	6	5	1	100.54	82.24	2.95	3.61	4.56	2.07	2.69	3.17	-4.49	0.0121	3.24e-05	Moderately soluble	-5.02	0.00353	9.46e-06	Moderately soluble	-6.89	4.77e-05	1.28e-07	Poorly soluble	High	No	No	Yes	Yes	Yes	Yes	Yes	-6.01	0	0	0	0	0	0.55	0	0	2	2.97
2	COc1cc(cc(c1OC)OC)N(S(=O)(=O)c1ccc2c(c1)cccc2)C	C20H21NO5S	387.45	27	16	0.2	6	5	0	105.44	73.45	3.13	3.79	4.77	2.29	2.63	3.32	-4.67	0.00824	2.13e-05	Moderately soluble	-5.03	0.00364	9.41e-06	Moderately soluble	-6.55	0.000108	2.79e-07	Poorly soluble	High	No	No	No	Yes	Yes	Yes	Yes	-5.97	0	0	0	0	0	0.55	0	0	2	3.04
3	N#CCN(S(=O)(=O)c1ccc2c(c1)cccc2)c1cc(OC)c(c(c1)OC)OC	C21H20N2O5S	412.46	29	16	0.19	7	6	0	109.99	97.24	3.06	3.58	4.67	1.65	2.56	3.1	-4.6	0.0104	2.52e-05	Moderately soluble	-5.31	0.00203	4.92e-06	Moderately soluble	-6.64	9.51e-05	2.31e-07	Poorly soluble	High	No	No	No	Yes	Yes	Yes	Yes	-6.27	0	0	0	0	0	0.55	0	1	2	3.18
4	COc1cc(cc(c1OC)OC)N(S(=O)(=O)c1ccc2c(c1)cccc2)Cc1ccccc1	C26H25NO5S	463.55	33	22	0.15	8	5	0	129.93	73.45	3.57	5.29	6.19	3.36	4.11	4.5	-6.01	0.000451	9.73e-07	Poorly soluble	-6.58	0.000121	2.61e-07	Poorly soluble	-9.02	4.45e-07	9.59e-10	Poorly soluble	High	No	Yes	No	Yes	Yes	Yes	Yes	-5.37	0	1	0	1	1	0.55	0	0	3	3.36
5	COc1cc(cc(c1OC)OC)N(S(=O)(=O)c1ccc2c(c1)cccc2)CC(=O)O	C21H21NO7S	431.46	30	16	0.19	8	7	1	112.02	110.75	2.59	3.39	4.23	1.67	1.99	2.77	-4.52	0.0131	3.04e-05	Moderately soluble	-5.39	0.00174	4.03e-06	Moderately soluble	-5.91	0.000534	1.24e-06	Moderately soluble	High	No	No	No	Yes	Yes	Yes	Yes	-6.52	0	0	0	0	0	0.56	0	0	2	3.3
6	CCOC(=O)CN(S(=O)(=O)c1ccc2c(c1)cccc2)c1cc(OC)c(c(c1)OC)OC	C23H25NO7S	459.51	32	16	0.26	10	7	0	121.14	99.75	3.43	4.08	4.7	2.1	2.94	3.45	-4.97	0.00493	1.07e-05	Moderately soluble	-5.88	0.000606	1.32e-06	Moderately soluble	-6.99	4.75e-05	1.03e-07	Poorly soluble	High	No	No	No	Yes	Yes	Yes	Yes	-6.21	0	0	0	0	0	0.55	0	0	3	3.6
7	COC(=O)CN(S(=O)(=O)c1ccc2c(c1)cccc2)c1cc(OC)c(c(c1)OC)OC	C22H23NO7S	445.49	31	16	0.23	9	7	0	116.34	99.75	3.31	3.71	4.31	1.89	2.54	3.15	-4.73	0.00835	1.87e-05	Moderately soluble	-5.5	0.00142	3.19e-06	Moderately soluble	-6.6	0.000113	2.54e-07	Poorly soluble	High	No	No	No	Yes	Yes	Yes	Yes	-6.38	0	0	0	0	0	0.55	0	0	3	3.47
8	CCNC(=O)CN(S(=O)(=O)c1ccc2c(c1)cccc2)c1cc(OC)c(c(c1)OC)OC	C23H26N2O6S	458.53	32	16	0.26	10	6	1	122.86	102.55	3.58	3.5	4.28	1.7	2.62	3.14	-4.6	0.0116	2.52e-05	Moderately soluble	-5.34	0.00211	4.61e-06	Moderately soluble	-7.3	2.3e-05	5.02e-08	Poorly soluble	High	No	No	No	Yes	Yes	Yes	Yes	-6.61	0	0	0	0	0	0.55	0	0	2	3.55
9	COc1cc(cc(c1OC)OC)N(S(=O)(=O)c1ccc2c(c1)cccc2)CCN1CCCC1	C25H30N2O5S	470.58	33	16	0.36	9	6	0	134.17	76.69	4.29	4.32	4.86	2.18	3.25	3.78	-5.24	0.00268	5.7e-06	Moderately soluble	-5.64	0.00107	2.27e-06	Moderately soluble	-7.34	2.13e-05	4.53e-08	Poorly soluble	High	No	No	No	Yes	Yes	Yes	Yes	-6.1	0	1	0	0	0	0.55	0	0	3	3.6
10	COc1cc(cc(c1OC)OC)N(S(=O)(=O)c1ccc2c(c1)cccc2)CCN1CCOCC1	C25H30N2O6S	486.58	34	16	0.36	9	7	0	135.26	85.92	4.22	3.46	4.09	1.39	2.85	3.2	-4.79	0.00788	1.62e-05	Moderately soluble	-4.95	0.00551	1.13e-05	Moderately soluble	-7.07	4.17e-05	8.57e-08	Poorly soluble	High	No	No	No	Yes	Yes	Yes	Yes	-6.81	0	2	0	0	0	0.55	0	0	2	3.77
11	COc1cc(cc(c1)OC)NS(=O)(=O)c1ccc2c(c1)cccc2	C18H17NO4S	343.4	24	16	0.11	5	4	1	94.05	73.01	2.8	2.97	4.55	2.38	2.62	3.06	-4	0.0341	9.92e-05	Moderately soluble	-4.17	0.0234	6.82e-05	Moderately soluble	-6.79	5.61e-05	1.63e-07	Poorly soluble	High	No	No	Yes	Yes	Yes	Yes	Yes	-6.29	0	0	0	0	0	0.55	0	0	0	2.78
12	COc1cc(OC)cc(c1)N(S(=O)(=O)c1ccc2c(c1)cccc2)C	C19H19NO4S	357.42	25	16	0.16	5	4	0	98.95	64.22	3.17	3.82	4.76	2.61	2.57	3.39	-4.61	0.00885	2.48e-05	Moderately soluble	-4.86	0.00489	1.37e-05	Moderately soluble	-6.45	0.000127	3.55e-07	Poorly soluble	High	Yes	No	Yes	Yes	Yes	Yes	Yes	-5.77	0	0	0	0	0	0.55	0	0	2	2.83
13	COc1cc(OC)cc(c1)N(S(=O)(=O)c1ccc2c(c1)cccc2)Cc1ccccc1	C25H23NO4S	433.52	31	22	0.12	7	4	0	123.43	64.22	3.79	5.31	6.18	3.7	4.04	4.6	-5.94	0.000502	1.16e-06	Moderately soluble	-6.41	0.000169	3.89e-07	Poorly soluble	-8.92	5.21e-07	1.2e-09	Poorly soluble	High	No	Yes	No	Yes	Yes	Yes	Yes	-5.17	0	1	0	1	1	0.55	0	0	2	3.16
14	COc1ccc(cc1NS(=O)(=O)c1ccc2c(c1)cccc2)OC	C18H17NO4S	343.4	24	16	0.11	5	4	1	94.05	73.01	3.14	3.46	4.55	2.38	2.62	3.23	-4.31	0.0167	4.87e-05	Moderately soluble	-4.67	0.00726	2.11e-05	Moderately soluble	-6.79	5.61e-05	1.63e-07	Poorly soluble	High	No	No	Yes	Yes	Yes	Yes	Yes	-5.94	0	0	0	0	0	0.55	0	0	0	2.96
15	COc1ccc(cc1N(S(=O)(=O)c1ccc2c(c1)cccc2)C)OC	C19H19NO4S	357.42	25	16	0.16	5	4	0	98.95	64.22	3.15	3.82	4.76	2.61	2.57	3.38	-4.61	0.00885	2.48e-05	Moderately soluble	-4.86	0.00489	1.37e-05	Moderately soluble	-6.45	0.000127	3.55e-07	Poorly soluble	High	Yes	No	Yes	Yes	Yes	Yes	Yes	-5.77	0	0	0	0	0	0.55	0	0	2	3.02
16	COc1cc(Br)c(cc1NS(=O)(=O)c1ccc2c(c1)cccc2)OC	C18H16BrNO4S	422.29	25	16	0.11	5	4	1	101.75	73.01	3.39	4.33	5.31	2.99	3.3	3.87	-5.33	0.00198	4.68e-06	Moderately soluble	-5.58	0.00112	2.64e-06	Moderately soluble	-7.58	1.12e-05	2.65e-08	Poorly soluble	High	No	No	Yes	Yes	Yes	Yes	Yes	-5.8	0	0	0	0	0	0.55	0	0	2	3.09
17	COc1cc(Br)c(cc1N(S(=O)(=O)c1ccc2c(c1)cccc2)C)OC	C19H18BrNO4S	436.32	26	16	0.16	5	4	0	106.65	64.22	3.4	4.51	5.53	3.22	3.25	3.98	-5.51	0.00134	3.08e-06	Moderately soluble	-5.58	0.00115	2.63e-06	Moderately soluble	-7.24	2.54e-05	5.82e-08	Poorly soluble	High	No	No	No	Yes	Yes	No	Yes	-5.76	0	0	0	0	0	0.55	0	0	2	3.17
18	COc1ccc(cn1)NS(=O)(=O)c1ccc2c(c1)cccc2	C16H14N2O3S	314.36	22	16	0.06	4	4	1	85.35	76.67	2.22	2.93	3.93	1.64	2.02	2.55	-3.91	0.0388	0.000123	Soluble	-4.2	0.0198	6.28e-05	Moderately soluble	-6.3	0.000156	4.97e-07	Poorly soluble	High	Yes	No	Yes	Yes	Yes	Yes	Yes	-6.14	0	0	0	0	0	0.55	0	0	0	2.74
19	COc1ccc(cn1)N(S(=O)(=O)c1ccc2c(c1)cccc2)C	C17H16N2O3S	328.39	23	16	0.12	4	4	0	90.25	67.88	2.82	3.11	4.15	1.89	1.95	2.78	-4.09	0.0269	8.2e-05	Moderately soluble	-4.2	0.0205	6.25e-05	Moderately soluble	-5.97	0.000353	1.08e-06	Moderately soluble	High	Yes	No	Yes	Yes	Yes	No	Yes	-6.1	0	0	0	0	0	0.55	0	0	0	2.91
20	N#CCN(S(=O)(=O)c1ccc2c(c1)cccc2)c1ccc(nc1)OC	C18H15N3O3S	353.4	25	16	0.11	5	5	0	94.81	91.67	2.13	2.9	4.04	1.24	1.85	2.43	-4	0.0352	9.96e-05	Moderately soluble	-4.49	0.0116	3.27e-05	Moderately soluble	-6.06	0.000311	8.79e-07	Poorly soluble	High	No	No	Yes	Yes	Yes	Yes	Yes	-6.4	0	0	0	0	0	0.55	0	1	1	3.06
21	COc1ccc(cc1O)NS(=O)(=O)c1ccc2c(c1)cccc2	C17H15NO4S	329.37	23	16	0.06	4	4	2	89.58	84.01	1.89	3.31	4.24	2.14	2.09	2.74	-4.22	0.0199	6.05e-05	Moderately soluble	-4.75	0.00585	1.78e-05	Moderately soluble	-6.09	0.000266	8.07e-07	Poorly soluble	High	No	No	Yes	No	Yes	Yes	Yes	-5.96	0	0	0	0	0	0.55	0	0	0	2.61
22	COc1cc(ccc1NS(=O)(=O)C)NS(=O)(=O)c1ccc2c(c1)cccc2	C18H18N2O5S2	406.48	27	16	0.11	6	5	2	105.82	118.33	2.32	2.63	4.8	1.44	1.16	2.47	-4.06	0.0354	8.72e-05	Moderately soluble	-4.77	0.00698	1.72e-05	Moderately soluble	-6.97	4.31e-05	1.06e-07	Poorly soluble	Low	No	No	No	Yes	Yes	Yes	Yes	-6.91	0	0	0	0	0	0.55	1	0	1	3.1
23	COc1cc(ccc1NS(=O)(=O)C)N(S(=O)(=O)c1ccc2c(c1)cccc2)C	C19H20N2O5S2	420.5	28	16	0.16	6	5	1	110.72	109.54	2.64	2.82	5.02	1.67	1.1	2.65	-4.25	0.0236	5.62e-05	Moderately soluble	-4.78	0.00701	1.67e-05	Moderately soluble	-6.63	9.77e-05	2.32e-07	Poorly soluble	High	No	Yes	No	Yes	Yes	Yes	Yes	-6.86	0	0	0	0	0	0.55	0	0	1	3.14
24	COc1cc(ccc1N(S(=O)(=O)C)C)NS(=O)(=O)c1ccc2c(c1)cccc2	C19H20N2O5S2	420.5	28	16	0.16	6	5	1	110.72	109.54	2.59	2.82	5.02	1.67	1.1	2.64	-4.25	0.0236	5.62e-05	Moderately soluble	-4.78	0.00701	1.67e-05	Moderately soluble	-6.63	9.77e-05	2.32e-07	Poorly soluble	High	No	Yes	No	Yes	Yes	Yes	Yes	-6.86	0	0	0	0	0	0.55	0	0	1	3.15
25	COc1cc(ccc1N(S(=O)(=O)C)C)N(S(=O)(=O)c1ccc2c(c1)cccc2)C	C20H22N2O5S2	434.53	29	16	0.2	6	5	0	115.63	100.75	2.8	3	5.23	1.9	1.05	2.8	-4.44	0.0159	3.66e-05	Moderately soluble	-4.78	0.00721	1.66e-05	Moderately soluble	-6.29	0.000221	5.09e-07	Poorly soluble	High	No	Yes	No	Yes	Yes	Yes	Yes	-6.82	0	0	0	0	0	0.55	0	0	1	3.26
26	Clc1nccc(c1)NS(=O)(=O)c1ccc2c(c1)cccc2	C15H11ClN2O2S	318.78	21	16	0	3	3	1	83.87	67.44	1.99	3.59	4.58	2.07	2.62	2.97	-4.44	0.0115	3.6e-05	Moderately soluble	-4.69	0.00647	2.03e-05	Moderately soluble	-6.79	5.17e-05	1.62e-07	Poorly soluble	High	Yes	No	Yes	Yes	Yes	Yes	Yes	-5.7	0	0	0	0	0	0.55	0	1	1	2.49
27	Clc1nccc(c1)N(S(=O)(=O)c1ccc2c(c1)cccc2)C	C16H13ClN2O2S	332.8	22	16	0.06	3	3	0	88.77	58.65	2.72	3.77	4.79	2.31	2.55	3.23	-4.62	0.00801	2.41e-05	Moderately soluble	-4.69	0.00672	2.02e-05	Moderately soluble	-6.45	0.000117	3.52e-07	Poorly soluble	High	Yes	No	Yes	Yes	Yes	No	Yes	-5.65	0	0	0	0	0	0.55	0	1	1	2.52
28	C[n+]1ccc(cc1Cl)N(S(=O)(=O)c1ccc2c(c1)cccc2)C	C17H16ClN2O2S+	347.84	23	16	0.12	3	2	0	94.56	49.64	-1.25	3.9	4.22	2.55	2.24	2.33	-4.77	0.0059	1.7e-05	Moderately soluble	-4.64	0.00796	2.29e-05	Moderately soluble	-6.01	0.00034	9.77e-07	Poorly soluble	High	Yes	Yes	No	No	No	No	No	-5.65	0	0	0	0	0	0.55	0	2	1	2.65
29	N#CCN(S(=O)(=O)c1ccc2c(c1)cccc2)c1ccnc(c1)Cl	C17H12ClN3O2S	357.81	24	16	0.06	4	4	0	93.32	82.44	2.2	3.56	4.69	1.65	2.44	2.91	-4.53	0.0105	2.95e-05	Moderately soluble	-4.98	0.00378	1.06e-05	Moderately soluble	-6.54	0.000103	2.88e-07	Poorly soluble	High	No	No	Yes	Yes	Yes	No	Yes	-5.96	0	0	0	0	0	0.55	0	2	2	2.62
30	Clc1cc(cc(n1)Cl)NS(=O)(=O)c1ccc2c(c1)cccc2	C15H10Cl2N2O2S	353.22	22	16	0	3	3	1	88.88	67.44	2.21	4.55	5.23	2.58	3.26	3.57	-5.24	0.00205	5.8e-06	Moderately soluble	-5.69	0.000723	2.05e-06	Moderately soluble	-7.38	1.46e-05	4.12e-08	Poorly soluble	High	No	No	Yes	Yes	Yes	Yes	Yes	-5.22	0	0	0	0	0	0.55	0	1	2	2.55
31	Clc1cc(cc(n1)Cl)N(S(=O)(=O)c1ccc2c(c1)cccc2)C	C16H12Cl2N2O2S	367.25	23	16	0.06	3	3	0	93.78	58.65	2.96	4.73	5.45	2.82	3.19	3.83	-5.41	0.00142	3.86e-06	Moderately soluble	-5.69	0.000748	2.04e-06	Moderately soluble	-7.05	3.3e-05	8.97e-08	Poorly soluble	High	Yes	No	Yes	Yes	Yes	No	Yes	-5.18	0	0	0	0	0	0.55	0	1	2	2.57
32	Clc1ccc(cc1Cl)NS(=O)(=O)c1ccc2c(c1)cccc2	C16H11Cl2NO2S	352.24	22	16	0	3	2	1	91.08	54.55	2.39	4.95	5.84	4.06	3.81	4.21	-5.48	0.00116	3.29e-06	Moderately soluble	-5.83	0.000517	1.47e-06	Moderately soluble	-7.76	6.15e-06	1.75e-08	Poorly soluble	High	No	No	Yes	Yes	Yes	No	Yes	-4.93	0	1	0	0	0	0.55	0	0	2	2.7
33	Clc1ccc(cc1Cl)N(S(=O)(=O)c1ccc2c(c1)cccc2)C	C17H13Cl2NO2S	366.26	23	16	0.06	3	2	0	95.98	45.76	3.18	5.13	6.05	4.29	3.74	4.48	-5.66	0.000802	2.19e-06	Moderately soluble	-5.84	0.000535	1.46e-06	Moderately soluble	-7.42	1.39e-05	3.8e-08	Poorly soluble	High	No	No	Yes	Yes	Yes	No	Yes	-4.89	1	1	0	1	1	0.55	0	0	2	2.73
34	NC(=O)CN(S(=O)(=O)c1ccc2c(c1)cccc2)c1ccc(c(c1)Cl)Cl	C18H14Cl2N2O3S	409.29	26	16	0.06	5	3	1	103.7	88.85	1.97	4.08	4.91	3.17	2.82	3.39	-5.07	0.00346	8.45e-06	Moderately soluble	-5.65	0.000914	2.23e-06	Moderately soluble	-6.99	4.17e-05	1.02e-07	Poorly soluble	High	No	No	Yes	Yes	Yes	No	Yes	-5.9	0	0	0	0	0	0.55	0	0	2	2.97
35	Clc1cc(ccc1Cl)N(S(=O)(=O)c1ccc2c(c1)cccc2)CCN1CCOCC1	C22H22Cl2N2O3S	465.39	30	16	0.27	6	4	0	125.8	58.23	4.08	4.8	5.37	3.32	3.92	4.3	-5.75	0.000831	1.79e-06	Moderately soluble	-5.75	0.000818	1.76e-06	Moderately soluble	-7.94	5.37e-06	1.15e-08	Poorly soluble	High	Yes	No	Yes	Yes	Yes	Yes	Yes	-5.73	0	0	0	0	0	0.55	0	0	2	3.34
