# Supplementary material for: Antimitotic Naphthalene Sulfonamides Are Potent Antitumor Agents Acting Differently from Colchicine
Source: Pharmaceutics. 2026 Jun 13;18(6):733. doi: 10.3390/pharmaceutics18060733 (PMC13306225; doi:10.3390/pharmaceutics18060733)
Supplement: Supplementary file 1 [file pharmaceutics-18-00733-s001.zip › Document S2.xlsx]

## Sheet: SOMP and FAME3
1	CYP3A4		CYP2D6		CYP2C19		CYP2C9		CYP1A2		UGT		Probability	SOM	Fame score
	Rang	Delta P	Rang	Delta P	Rang	Delta P	Rang	Delta P	Rang	Delta P	Rang	Delta P
C.1	2	0.563	1	0.732	1	0.750	2	0.673	1	0.521	7	-0.235	0.36	No	0.72
O.2	24	-0.925	23	-0.928	19	-0.711	20	-0.886	23	-0.844	3	-0.100	0.00	No	0.64
C.3	21	-0.839	15	-0.804	16	-0.587	18	-0.880	18	-0.754	16	-0.561	0.02	No	0.65
C.4	11	-0.704	12	-0.756	12	-0.475	12	-0.670	12	-0.547	12	-0.458	0.03	No	0.71
C.5	19	-0.834	25	-0.937	25	-0.882	17	-0.877	25	-0.889	10	-0.359	0.05	No	0.64
N.6	26	-0.986	26	-0.991	26	-0.989	26	-0.952	26	-0.980	1	0.383	0.24	No	0.64
S.7	15	-0.764	18	-0.883	24	-0.771	6	-0.183	16	-0.692	24	-0.773	0.02	No	0.64
C.8	20	-0.835	22	-0.907	23	-0.762	25	-0.929	17	-0.714	26	-0.790	0.00	No	0.63
C.9	10	-0.353	10	-0.571	9	-0.091	11	-0.580	10	-0.252	25	-0.778	0.04	No	0.64
C.10	14	-0.736	17	-0.873	14	-0.504	21	-0.886	11	-0.452	20	-0.716	0.00	No	0.61
C.11	13	-0.714	14	-0.771	15	-0.568	23	-0.893	14	-0.610	23	-0.740	0.00	No	0.59
C.12	7	0.096	8	-0.313	7	0.030	7	-0.284	6	0.189	19	-0.698	0.03	No	0.63
C.13	9	-0.222	9	-0.378	6	0.173	10	-0.363	9	-0.157	21	-0.723	0.03	No	0.63
C.14	6	0.148	6	-0.069	8	-0.024	8	-0.292	7	0.157	18	-0.689	0.05	No	0.62
C.15	4	0.274	4	0.218	4	0.308	4	0.067	4	0.275	14	-0.485	0.08	No	0.60
C.16	5	0.274	5	0.218	5	0.308	5	0.067	5	0.275	15	-0.485	0.06	No	0.64
C.17	8	0.074	7	-0.136	10	-0.092	9	-0.346	8	0.109	22	-0.723	0.05	No	0.60
O.18	17	-0.827	19	-0.902	21	-0.717	14	-0.850	20	-0.761	5	-0.205	0.02	No	0.61
O.19	18	-0.827	20	-0.902	22	-0.717	15	-0.850	21	-0.761	6	-0.205	0.02	No	0.61
C.20	12	-0.704	13	-0.756	13	-0.475	13	-0.670	13	-0.547	13	-0.458	0.03	No	0.71
C.21	22	-0.839	16	-0.804	17	-0.587	19	-0.880	19	-0.754	17	-0.561	0.02	No	0.65
O.22	25	-0.925	24	-0.928	20	-0.711	22	-0.886	24	-0.844	4	-0.100	0.00	No	0.64
C.23	3	0.563	2	0.732	2	0.750	3	0.673	2	0.521	8	-0.235	0.36	No	0.72
C.24	16	-0.770	11	-0.690	11	-0.413	16	-0.867	15	-0.641	11	-0.379	0.00	No	0.65
O.25	23	-0.905	21	-0.902	18	-0.649	24	-0.897	22	-0.803	2	-0.075	0.01	No	0.69
C.26	1	0.577	3	0.727	3	0.712	1	0.699	3	0.397	9	-0.248	0.44	Yes	0.73
2
	Rang	Delta P	Rang	Delta P	Rang	Delta P	Rang	Delta P	Rang	Delta P	Rang	Delta P
C.1	3	0.605	1	0.753	1	0.748	3	0.609	1	0.503	9	-0.250	0.37	No	0.69
O.2	26	-0.947	26	-0.965	25	-0.855	24	-0.942	26	-0.937	3	-0.101	0.01	No	0.62
C.3	21	-0.801	19	-0.808	19	-0.645	20	-0.933	21	-0.787	17	-0.594	0.02	No	0.64
C.4	14	-0.517	14	-0.640	14	-0.366	15	-0.787	14	-0.448	12	-0.361	0.04	No	0.69
C.5	13	-0.282	11	-0.419	12	-0.231	14	-0.662	13	-0.428	8	-0.221	0.04	No	0.63
N.6	24	-0.809	24	-0.949	27	-0.878	9	-0.385	24	-0.836	1	0.116	0.19	No	0.61
C.7	1	0.644	4	0.532	4	0.642	1	0.757	3	0.437	7	-0.158	0.14	No	0.57
S.8	10	-0.089	12	-0.469	8	-0.028	5	0.093	10	-0.116	19	-0.606	0.02	No	0.62
C.9	18	-0.681	21	-0.813	21	-0.693	22	-0.934	17	-0.616	20	-0.632	0.01	No	0.64
C.10	12	-0.237	13	-0.528	9	-0.104	13	-0.592	12	-0.246	24	-0.741	0.03	No	0.62
C.11	20	-0.772	23	-0.937	22	-0.712	23	-0.941	16	-0.595	25	-0.749	0.00	No	0.59
C.12	19	-0.750	22	-0.863	23	-0.763	26	-0.946	20	-0.762	27	-0.772	0.01	No	0.57
C.13	8	0.126	10	-0.381	10	-0.121	10	-0.423	7	0.145	23	-0.729	0.04	No	0.61
C.14	11	-0.098	9	-0.322	7	0.182	8	-0.378	11	-0.142	21	-0.679	0.02	No	0.63
C.15	7	0.180	7	-0.126	11	-0.168	11	-0.429	8	0.113	22	-0.721	0.05	No	0.60
C.16	5	0.307	5	0.201	5	0.251	6	-0.046	5	0.226	15	-0.516	0.08	No	0.58
C.17	6	0.307	6	0.201	6	0.251	7	-0.046	6	0.226	16	-0.516	0.05	No	0.62
C.18	9	0.100	8	-0.194	13	-0.238	12	-0.482	9	0.054	26	-0.753	0.05	No	0.58
O.19	16	-0.648	16	-0.789	16	-0.623	17	-0.859	18	-0.663	5	-0.132	0.05	No	0.59
O.20	17	-0.648	17	-0.789	17	-0.623	18	-0.859	19	-0.663	6	-0.132	0.05	No	0.59
C.21	15	-0.517	15	-0.640	15	-0.366	16	-0.787	15	-0.448	13	-0.361	0.04	No	0.69
C.22	22	-0.801	20	-0.808	20	-0.645	21	-0.933	22	-0.787	18	-0.594	0.02	No	0.64
O.23	27	-0.947	27	-0.965	26	-0.855	25	-0.942	27	-0.937	4	-0.101	0.01	No	0.62
C.24	4	0.605	2	0.753	2	0.748	4	0.609	2	0.503	10	-0.250	0.37	No	0.69
C.25	23	-0.806	18	-0.796	18	-0.642	19	-0.932	23	-0.799	14	-0.412	0.01	No	0.65
O.26	25	-0.929	25	-0.954	24	-0.820	27	-0.950	25	-0.915	2	-0.076	0.01	No	0.69
C.27	2	0.617	3	0.750	3	0.705	2	0.642	4	0.367	11	-0.263	0.42	Yes	0.71
3
	Rang	Delta P	Rang	Delta P	Rang	Delta P	Rang	Delta P	Rang	Delta P	Rang	Delta P
C.1	2	0.600	1	0.720	1	0.738	2	0.675	1	0.483	11	-0.186	0.39	No	0.64
O.2	28	-0.894	28	-0.938	27	-0.805	26	-0.852	28	-0.883	3	-0.086	0.01	No	0.58
C.3	24	-0.703	22	-0.744	21	-0.574	23	-0.850	24	-0.711	20	-0.452	0.01	No	0.65
C.4	14	-0.421	15	-0.576	15	-0.308	17	-0.620	14	-0.388	14	-0.253	0.04	No	0.64
C.5	13	-0.187	11	-0.363	12	-0.173	14	-0.463	13	-0.362	8	-0.136	0.04	No	0.58
N.6	26	-0.735	27	-0.935	29	-0.857	15	-0.490	26	-0.793	1	0.106	0.20	No	0.57
C.7	8	0.154	6	-0.062	4	0.265	7	0.001	10	-0.094	10	-0.184	0.18	No	0.54
C.8	17	-0.494	17	-0.694	17	-0.324	16	-0.513	19	-0.561	9	-0.160	0.10	No	0.47
N.9	16	-0.430	14	-0.553	14	-0.196	12	-0.387	16	-0.439	5	-0.106	0.18	No	0.46
S.10	10	-0.016	12	-0.406	8	0.023	4	0.129	9	-0.087	17	-0.315	0.02	No	0.58
C.11	20	-0.554	21	-0.737	23	-0.614	22	-0.833	18	-0.530	22	-0.465	0.01	No	0.60
C.12	12	-0.158	13	-0.468	9	-0.058	13	-0.410	12	-0.207	26	-0.589	0.02	No	0.58
C.13	22	-0.658	25	-0.892	24	-0.640	25	-0.851	17	-0.517	27	-0.599	0.00	No	0.55
C.14	21	-0.634	24	-0.795	25	-0.697	28	-0.860	22	-0.675	29	-0.631	0.01	No	0.54
C.15	7	0.166	10	-0.341	10	-0.080	9	-0.240	6	0.148	25	-0.588	0.04	No	0.57
C.16	11	-0.038	9	-0.281	7	0.199	8	-0.192	11	-0.112	23	-0.526	0.01	No	0.59
C.17	6	0.211	7	-0.097	11	-0.128	10	-0.250	7	0.118	24	-0.581	0.06	No	0.56
C.18	4	0.323	4	0.198	5	0.260	5	0.095	4	0.222	18	-0.375	0.08	No	0.54
C.19	5	0.323	5	0.198	6	0.260	6	0.095	5	0.222	19	-0.375	0.05	No	0.58
C.20	9	0.141	8	-0.166	13	-0.190	11	-0.303	8	0.065	28	-0.618	0.05	No	0.55
O.21	18	-0.513	18	-0.704	18	-0.530	19	-0.690	20	-0.566	6	-0.107	0.03	No	0.55
O.22	19	-0.513	19	-0.704	19	-0.530	20	-0.690	21	-0.566	7	-0.107	0.03	No	0.55
C.23	15	-0.421	16	-0.576	16	-0.308	18	-0.620	15	-0.388	15	-0.253	0.04	No	0.64
C.24	25	-0.703	23	-0.744	22	-0.574	24	-0.850	25	-0.711	21	-0.452	0.01	No	0.65
O.25	29	-0.894	29	-0.938	28	-0.805	27	-0.852	29	-0.883	4	-0.086	0.01	No	0.58
C.26	3	0.600	2	0.720	2	0.738	3	0.675	2	0.483	12	-0.186	0.39	No	0.64
C.27	23	-0.691	20	-0.718	20	-0.558	21	-0.830	23	-0.710	16	-0.280	0.01	No	0.61
O.28	27	-0.865	26	-0.916	26	-0.761	29	-0.863	27	-0.850	2	-0.064	0.01	No	0.64
C.29	1	0.611	3	0.716	3	0.696	1	0.699	3	0.355	13	-0.193	0.63	Yes	0.66
4
	Rang	Delta P	Rang	Delta P	Rang	Delta P	Rang	Delta P	Rang	Delta P	Rang	Delta P
C.1	2	0.594	1	0.724	1	0.737	2	0.675	1	0.481	8	-0.200	0.35	No	0.71
O.2	31	-0.921	31	-0.953	31	-0.806	30	-0.851	31	-0.910	3	-0.089	0.01	No	0.69
C.3	28	-0.753	25	-0.777	25	-0.577	28	-0.849	27	-0.748	22	-0.497	0.01	No	0.67
C.4	19	-0.470	19	-0.613	19	-0.311	19	-0.620	19	-0.420	12	-0.279	0.03	No	0.71
C.5	18	-0.241	16	-0.401	17	-0.176	18	-0.462	18	-0.395	7	-0.144	0.04	No	0.67
N.6	33	-0.930	33	-0.980	33	-0.949	32	-0.861	33	-0.936	1	0.118	0.22	No	0.62
C.7	4	0.456	6	0.150	4	0.326	7	0.080	7	0.125	11	-0.255	0.18	No	0.64
C.8	21	-0.572	21	-0.729	24	-0.575	23	-0.746	21	-0.523	16	-0.324	0.01	No	0.65
C.9	14	-0.064	13	-0.358	14	-0.124	15	-0.390	13	-0.012	25	-0.529	0.03	No	0.62
C.10	11	0.058	8	-0.077	10	0.014	9	-0.152	11	0.021	20	-0.391	0.13	No	0.64
C.11	8	0.187	7	0.079	8	0.155	8	0.024	8	0.113	14	-0.281	0.19	No	0.63
C.12	12	0.058	9	-0.077	11	0.014	10	-0.152	12	0.021	21	-0.391	0.13	No	0.64
C.13	15	-0.064	14	-0.358	15	-0.124	16	-0.390	14	-0.012	26	-0.529	0.03	No	0.62
S.14	13	-0.060	17	-0.448	9	0.020	4	0.129	15	-0.108	17	-0.361	0.03	No	0.64
C.15	24	-0.617	26	-0.777	28	-0.617	25	-0.833	23	-0.573	24	-0.516	0.01	No	0.64
C.16	17	-0.202	18	-0.505	12	-0.061	17	-0.409	17	-0.230	33	-0.642	0.04	No	0.75
C.17	26	-0.689	29	-0.901	27	-0.616	26	-0.834	22	-0.529	29	-0.603	0.00	No	0.63
C.18	25	-0.665	28	-0.810	29	-0.674	27	-0.842	26	-0.688	31	-0.635	0.01	No	0.58
C.19	9	0.136	15	-0.369	13	-0.083	12	-0.239	6	0.139	32	-0.637	0.04	No	0.66
C.20	16	-0.073	12	-0.311	7	0.197	11	-0.191	16	-0.133	27	-0.572	0.02	No	0.68
C.21	7	0.192	10	-0.123	16	-0.126	13	-0.239	9	0.110	28	-0.578	0.06	No	0.58
C.22	5	0.308	4	0.183	5	0.255	5	0.096	4	0.212	18	-0.372	0.09	No	0.56
C.23	6	0.308	5	0.183	6	0.255	6	0.096	5	0.212	19	-0.372	0.05	No	0.65
C.24	10	0.119	11	-0.187	18	-0.186	14	-0.291	10	0.056	30	-0.614	0.05	No	0.62
O.25	22	-0.578	22	-0.753	21	-0.534	21	-0.690	24	-0.612	5	-0.113	0.05	No	0.56
O.26	23	-0.578	23	-0.753	22	-0.534	22	-0.690	25	-0.612	6	-0.113	0.05	No	0.56
C.27	20	-0.470	20	-0.613	20	-0.311	20	-0.620	20	-0.420	13	-0.279	0.03	No	0.71
C.28	29	-0.753	27	-0.777	26	-0.577	29	-0.849	28	-0.748	23	-0.497	0.01	No	0.67
O.29	32	-0.921	32	-0.953	32	-0.806	31	-0.851	32	-0.910	4	-0.089	0.01	No	0.69
C.30	3	0.594	2	0.724	2	0.737	3	0.675	2	0.481	9	-0.200	0.35	No	0.71
C.31	27	-0.750	24	-0.763	23	-0.561	24	-0.830	29	-0.753	15	-0.313	0.01	No	0.68
O.32	30	-0.898	30	-0.936	30	-0.763	33	-0.863	30	-0.881	2	-0.066	0.01	No	0.72
C.33	1	0.605	3	0.719	3	0.696	1	0.699	3	0.349	10	-0.209	0.47	Yes	0.71
5
	Rang	Delta P	Rang	Delta P	Rang	Delta P	Rang	Delta P	Rang	Delta P	Rang	Delta P
C.1	2	0.549	1	0.676	1	0.696	2	0.620	1	0.350	10	-0.240	0.36	No	0.71
O.2	29	-0.833	27	-0.878	27	-0.708	23	-0.719	29	-0.877	5	-0.112	0.01	No	0.67
C.3	24	-0.627	20	-0.664	19	-0.481	26	-0.732	23	-0.723	21	-0.519	0.01	No	0.64
C.4	14	-0.371	14	-0.504	14	-0.248	15	-0.493	14	-0.437	14	-0.324	0.06	No	0.64
C.5	13	-0.163	11	-0.311	12	-0.135	13	-0.321	13	-0.419	9	-0.179	0.12	No	0.58
N.6	26	-0.780	30	-0.930	30	-0.826	14	-0.352	27	-0.795	2	0.018	0.10	No	0.56
C.7	9	0.093	9	-0.261	8	-0.017	10	-0.178	3	0.328	13	-0.310	0.09	No	0.53
C.8	19	-0.503	24	-0.769	21	-0.483	20	-0.656	16	-0.483	17	-0.403	0.14	No	0.51
O.9	28	-0.822	29	-0.880	29	-0.754	30	-0.808	26	-0.787	1	0.348	0.34	No	0.54
O.10	23	-0.625	23	-0.711	24	-0.535	19	-0.597	21	-0.611	3	-0.063	0.02	No	0.54
S.11	10	-0.015	12	-0.346	7	0.033	4	0.152	10	-0.179	18	-0.409	0.05	No	0.60
C.12	18	-0.486	19	-0.644	22	-0.500	22	-0.685	18	-0.569	23	-0.537	0.01	No	0.58
C.13	12	-0.138	13	-0.409	9	-0.037	12	-0.290	12	-0.274	27	-0.643	0.04	No	0.58
C.14	21	-0.575	25	-0.807	23	-0.527	24	-0.719	17	-0.554	28	-0.650	0.00	No	0.54
C.15	20	-0.553	22	-0.703	25	-0.584	27	-0.732	22	-0.692	30	-0.676	0.01	No	0.53
C.16	7	0.146	10	-0.298	10	-0.057	8	-0.156	7	0.057	26	-0.639	0.04	No	0.56
C.17	11	-0.034	8	-0.244	6	0.185	7	-0.117	11	-0.188	24	-0.583	0.02	No	0.58
C.18	6	0.189	6	-0.081	11	-0.103	9	-0.166	8	0.027	25	-0.632	0.06	No	0.54
C.19	4	0.294	4	0.183	4	0.241	5	0.120	5	0.121	19	-0.449	0.08	No	0.55
C.20	5	0.294	5	0.183	5	0.241	6	0.120	6	0.121	20	-0.449	0.05	No	0.56
C.21	8	0.124	7	-0.142	13	-0.156	11	-0.211	9	-0.028	29	-0.663	0.05	No	0.54
O.22	16	-0.445	16	-0.609	16	-0.419	17	-0.532	19	-0.601	7	-0.141	0.03	No	0.56
O.23	17	-0.445	17	-0.609	17	-0.419	18	-0.532	20	-0.601	8	-0.141	0.03	No	0.56
C.24	15	-0.371	15	-0.504	15	-0.248	16	-0.493	15	-0.437	15	-0.324	0.06	No	0.64
C.25	25	-0.627	21	-0.664	20	-0.481	28	-0.732	24	-0.723	22	-0.519	0.01	No	0.64
O.26	30	-0.833	28	-0.878	28	-0.708	25	-0.719	30	-0.877	6	-0.112	0.01	No	0.67
C.27	3	0.549	2	0.676	2	0.696	3	0.620	2	0.350	11	-0.240	0.36	No	0.71
C.28	22	-0.601	18	-0.629	18	-0.452	21	-0.682	25	-0.723	16	-0.361	0.01	No	0.61
O.29	27	-0.793	26	-0.840	26	-0.653	29	-0.732	28	-0.845	4	-0.090	0.01	No	0.62
C.30	1	0.563	3	0.672	3	0.639	1	0.648	4	0.204	12	-0.251	0.43	Yes	0.63
6
	Rang	Delta P	Rang	Delta P	Rang	Delta P	Rang	Delta P	Rang	Delta P	Rang	Delta P
C.1	3	0.359	2	0.550	2	0.596	3	0.493	2	0.141	10	-0.157	0.36	No	0.68
O.2	31	-0.924	31	-0.945	29	-0.817	28	-0.843	31	-0.946	5	-0.084	0.01	No	0.64
C.3	25	-0.802	23	-0.802	23	-0.647	26	-0.842	25	-0.847	23	-0.318	0.01	No	0.61
C.4	17	-0.592	16	-0.678	16	-0.438	18	-0.661	16	-0.618	14	-0.195	0.06	No	0.61
C.5	15	-0.434	13	-0.524	15	-0.348	17	-0.545	18	-0.623	9	-0.123	0.09	No	0.59
N.6	28	-0.842	30	-0.944	32	-0.858	14	-0.470	29	-0.916	1	0.059	0.10	No	0.53
C.7	8	-0.046	8	-0.310	8	-0.083	8	-0.301	10	-0.270	12	-0.161	0.14	No	0.55
C.8	16	-0.499	19	-0.757	19	-0.588	22	-0.753	15	-0.512	18	-0.222	0.70	Yes	0.54
O.9	29	-0.899	29	-0.932	31	-0.837	23	-0.767	28	-0.867	2	0.044	0.10	No	0.52
C.10	1	0.851	1	0.785	1	0.749	1	0.774	1	0.862	25	-0.338	0.09	No	0.52
C.11	11	-0.264	11	-0.471	10	-0.225	13	-0.428	11	-0.333	21	-0.274	0.01	No	0.54
O.12	19	-0.645	18	-0.723	18	-0.560	16	-0.525	19	-0.698	3	-0.035	0.02	No	0.57
S.13	13	-0.303	14	-0.567	9	-0.206	7	-0.081	13	-0.373	17	-0.219	0.02	No	0.58
C.14	22	-0.716	25	-0.806	25	-0.682	25	-0.827	21	-0.752	22	-0.312	0.01	No	0.58
C.15	14	-0.388	15	-0.595	11	-0.234	15	-0.498	14	-0.442	27	-0.414	0.04	No	0.58
C.16	24	-0.781	27	-0.912	26	-0.698	29	-0.843	20	-0.731	28	-0.423	0.00	No	0.52
C.17	23	-0.765	26	-0.846	27	-0.739	31	-0.849	24	-0.837	31	-0.448	0.01	No	0.52
C.18	9	-0.077	12	-0.479	12	-0.239	10	-0.359	7	-0.112	30	-0.426	0.04	No	0.56
C.19	12	-0.279	10	-0.440	7	-0.007	9	-0.324	12	-0.350	26	-0.366	0.02	No	0.58
C.20	7	-0.032	7	-0.287	13	-0.276	11	-0.366	8	-0.138	29	-0.423	0.06	No	0.56
C.21	5	0.085	5	-0.004	5	0.087	5	-0.067	5	-0.051	19	-0.271	0.08	No	0.55
C.22	6	0.085	6	-0.004	6	0.087	6	-0.067	6	-0.051	20	-0.271	0.05	No	0.56
C.23	10	-0.099	9	-0.339	14	-0.336	12	-0.417	9	-0.191	32	-0.450	0.05	No	0.54
O.24	20	-0.697	20	-0.788	20	-0.633	20	-0.720	22	-0.789	7	-0.101	0.03	No	0.55
O.25	21	-0.697	21	-0.788	21	-0.633	21	-0.720	23	-0.789	8	-0.101	0.03	No	0.55
C.26	18	-0.592	17	-0.678	17	-0.438	19	-0.661	17	-0.618	15	-0.195	0.06	No	0.61
C.27	26	-0.802	24	-0.802	24	-0.647	27	-0.842	26	-0.847	24	-0.318	0.01	No	0.61
O.28	32	-0.924	32	-0.945	30	-0.817	30	-0.843	32	-0.946	6	-0.084	0.01	No	0.64
C.29	4	0.359	3	0.550	3	0.596	4	0.493	3	0.141	11	-0.157	0.36	No	0.68
C.30	27	-0.806	22	-0.793	22	-0.646	24	-0.825	27	-0.863	16	-0.207	0.01	No	0.58
O.31	30	-0.907	28	-0.930	28	-0.787	32	-0.852	30	-0.932	4	-0.066	0.01	No	0.60
C.32	2	0.370	4	0.539	4	0.518	2	0.513	4	0.026	13	-0.161	0.43	Yes	0.61
7
	Rang	Delta P	Rang	Delta P	Rang	Delta P	Rang	Delta P	Rang	Delta P	Rang	Delta P
C.1	3	0.496	2	0.662	2	0.675	3	0.584	2	0.351	10	-0.176	0.36	No	0.69
O.2	30	-0.933	29	-0.957	29	-0.831	27	-0.868	30	-0.914	5	-0.085	0.01	No	0.65
C.3	24	-0.796	22	-0.807	22	-0.646	25	-0.865	24	-0.774	22	-0.404	0.01	No	0.63
C.4	15	-0.548	16	-0.663	15	-0.409	17	-0.668	15	-0.483	15	-0.231	0.05	No	0.63
C.5	14	-0.356	12	-0.477	14	-0.304	16	-0.533	14	-0.469	9	-0.131	0.09	No	0.60
N.6	28	-0.842	31	-0.959	31	-0.884	13	-0.442	28	-0.854	1	0.091	0.13	No	0.55
C.7	7	0.132	7	-0.162	8	-0.039	8	-0.145	10	-0.171	14	-0.210	0.10	No	0.54
C.8	18	-0.597	18	-0.740	21	-0.644	19	-0.710	22	-0.717	19	-0.324	0.69	Yes	0.54
O.9	27	-0.822	26	-0.880	28	-0.818	22	-0.808	27	-0.847	4	-0.084	0.11	No	0.53
C.10	1	0.738	1	0.708	1	0.678	1	0.671	1	0.514	13	-0.183	0.08	No	0.52
O.11	16	-0.548	15	-0.658	17	-0.592	15	-0.532	19	-0.642	2	-0.035	0.02	No	0.57
S.12	12	-0.196	13	-0.526	9	-0.143	5	0.006	11	-0.210	18	-0.278	0.03	No	0.60
C.13	21	-0.692	24	-0.812	24	-0.685	24	-0.852	18	-0.627	24	-0.409	0.01	No	0.59
C.14	13	-0.306	14	-0.567	10	-0.181	14	-0.479	13	-0.305	27	-0.534	0.04	No	0.59
C.15	23	-0.770	27	-0.927	25	-0.703	28	-0.868	17	-0.609	29	-0.543	0.00	No	0.53
C.16	22	-0.752	25	-0.856	26	-0.749	30	-0.875	23	-0.751	31	-0.570	0.01	No	0.53
C.17	9	0.027	11	-0.438	11	-0.189	10	-0.319	7	0.043	28	-0.537	0.04	No	0.56
C.18	11	-0.186	10	-0.385	7	0.073	9	-0.281	12	-0.214	25	-0.474	0.02	No	0.60
C.19	8	0.078	8	-0.213	12	-0.232	11	-0.326	8	0.012	26	-0.532	0.06	No	0.56
C.20	5	0.209	5	0.099	5	0.164	6	0.001	5	0.112	20	-0.340	0.08	No	0.55
C.21	6	0.209	6	0.099	6	0.164	7	0.001	6	0.112	21	-0.340	0.05	No	0.56
C.22	10	0.003	9	-0.273	13	-0.298	12	-0.381	9	-0.045	30	-0.563	0.05	No	0.54
O.23	19	-0.667	19	-0.792	18	-0.628	20	-0.740	20	-0.667	7	-0.105	0.03	No	0.56
O.24	20	-0.667	20	-0.792	19	-0.628	21	-0.740	21	-0.667	8	-0.105	0.03	No	0.56
C.25	17	-0.548	17	-0.663	16	-0.409	18	-0.668	16	-0.483	16	-0.231	0.05	No	0.63
C.26	25	-0.796	23	-0.807	23	-0.646	26	-0.865	25	-0.774	23	-0.404	0.01	No	0.63
O.27	31	-0.933	30	-0.957	30	-0.831	29	-0.868	31	-0.914	6	-0.085	0.01	No	0.65
C.28	4	0.496	3	0.662	3	0.675	4	0.584	3	0.351	11	-0.176	0.36	No	0.69
C.29	26	-0.800	21	-0.797	20	-0.643	23	-0.849	26	-0.782	17	-0.253	0.01	No	0.59
O.30	29	-0.915	28	-0.943	27	-0.799	31	-0.879	29	-0.889	3	-0.064	0.01	No	0.61
C.31	2	0.508	4	0.657	4	0.604	2	0.613	4	0.198	12	-0.181	0.43	Yes	0.61
8
	Rang	Delta P	Rang	Delta P	Rang	Delta P	Rang	Delta P	Rang	Delta P	Rang	Delta P
C.1	3	0.493	1	0.646	1	0.697	2	0.619	2	0.417	10	-0.152	0.35	No	0.64
O.2	31	-0.826	31	-0.852	31	-0.614	27	-0.649	31	-0.728	4	-0.082	0.01	No	0.60
C.3	27	-0.634	24	-0.643	23	-0.389	31	-0.666	27	-0.552	24	-0.303	0.01	No	0.59
C.4	16	-0.396	16	-0.493	16	-0.170	19	-0.429	16	-0.299	15	-0.187	0.05	No	0.60
C.5	15	-0.205	12	-0.313	13	-0.051	16	-0.253	14	-0.269	9	-0.119	0.06	No	0.59
N.6	25	-0.601	28	-0.778	30	-0.581	14	-0.216	26	-0.546	1	0.052	0.12	No	0.53
C.7	7	0.171	7	0.069	7	0.259	8	0.021	7	0.191	13	-0.166	0.09	No	0.53
C.8	18	-0.444	21	-0.604	18	-0.260	23	-0.515	23	-0.456	19	-0.221	0.28	No	0.54
N.9	29	-0.665	27	-0.765	28	-0.506	17	-0.287	29	-0.577	2	-0.046	0.10	No	0.54
C.10	1	0.735	4	0.482	4	0.491	4	0.362	1	0.596	22	-0.290	0.37	No	0.55
C.11	10	0.093	15	-0.445	15	-0.098	13	-0.215	15	-0.284	14	-0.184	0.23	No	0.57
O.12	21	-0.477	18	-0.549	22	-0.364	18	-0.294	22	-0.427	6	-0.086	0.03	No	0.56
S.13	12	-0.065	13	-0.345	9	0.107	5	0.182	11	-0.047	18	-0.208	0.03	No	0.59
C.14	22	-0.502	23	-0.623	25	-0.394	25	-0.612	19	-0.389	23	-0.296	0.01	No	0.56
C.15	14	-0.178	14	-0.404	10	0.038	15	-0.228	13	-0.150	27	-0.394	0.04	No	0.58
C.16	24	-0.586	29	-0.778	26	-0.425	26	-0.648	18	-0.384	28	-0.402	0.00	No	0.51
C.17	23	-0.566	26	-0.681	27	-0.481	30	-0.660	24	-0.509	31	-0.428	0.01	No	0.50
C.18	9	0.094	11	-0.300	11	0.016	10	-0.111	8	0.142	30	-0.406	0.04	No	0.53
C.19	13	-0.075	10	-0.249	8	0.221	9	-0.069	12	-0.074	26	-0.350	0.02	No	0.58
C.20	8	0.136	8	-0.097	12	-0.031	11	-0.121	9	0.117	29	-0.404	0.06	No	0.54
C.21	5	0.246	5	0.157	5	0.268	6	0.145	5	0.199	20	-0.259	0.09	No	0.56
C.22	6	0.246	6	0.157	6	0.268	7	0.145	6	0.199	21	-0.259	0.05	No	0.54
C.23	11	0.075	9	-0.156	14	-0.088	12	-0.157	10	0.074	32	-0.431	0.05	No	0.52
O.24	19	-0.467	19	-0.588	19	-0.315	21	-0.457	20	-0.404	7	-0.098	0.05	No	0.53
O.25	20	-0.467	20	-0.588	20	-0.315	22	-0.457	21	-0.404	8	-0.098	0.05	No	0.53
C.26	17	-0.396	17	-0.493	17	-0.170	20	-0.429	17	-0.299	16	-0.187	0.05	No	0.60
C.27	28	-0.634	25	-0.643	24	-0.389	32	-0.666	28	-0.552	25	-0.303	0.01	No	0.59
O.28	32	-0.826	32	-0.852	32	-0.614	28	-0.649	32	-0.728	5	-0.082	0.01	No	0.60
C.29	4	0.493	2	0.646	2	0.697	3	0.619	3	0.417	11	-0.152	0.35	No	0.64
C.30	26	-0.612	22	-0.608	21	-0.350	24	-0.609	25	-0.528	17	-0.198	0.01	No	0.58
O.31	30	-0.789	30	-0.812	29	-0.549	29	-0.659	30	-0.677	3	-0.063	0.01	No	0.61
C.32	2	0.503	3	0.640	3	0.645	1	0.645	4	0.307	12	-0.155	0.43	Yes	0.62
9
	Rang	Delta P	Rang	Delta P	Rang	Delta P	Rang	Delta P	Rang	Delta P	Rang	Delta P
C.1	2	0.496	1	0.664	1	0.657	3	0.573	1	0.385	9	-0.182	0.35	No	0.69
O.2	32	-0.865	31	-0.875	31	-0.773	27	-0.770	32	-0.841	4	-0.092	0.01	No	0.67
C.3	28	-0.684	26	-0.664	25	-0.570	30	-0.776	28	-0.674	20	-0.395	0.02	No	0.65
C.4	20	-0.438	19	-0.508	20	-0.346	21	-0.552	20	-0.386	13	-0.235	0.03	No	0.68
C.5	19	-0.246	16	-0.321	18	-0.241	20	-0.407	19	-0.364	8	-0.138	0.04	No	0.62
N.6	30	-0.782	33	-0.895	33	-0.796	19	-0.392	30	-0.720	1	0.052	0.09	No	0.54
C.7	10	0.107	7	0.152	10	0.157	13	-0.097	12	-0.071	12	-0.191	0.10	No	0.56
C.8	4	0.488	4	0.184	6	0.368	5	0.306	4	0.235	15	-0.251	0.14	No	0.55
N.9	17	-0.165	21	-0.517	7	0.307	1	0.619	18	-0.326	2	-0.046	0.12	No	0.56
C.10	5	0.238	8	0.034	4	0.418	9	0.013	9	0.014	23	-0.426	0.41	Yes	0.53
C.11	13	0.003	12	-0.203	15	-0.154	11	-0.067	15	-0.157	30	-0.527	0.05	No	0.52
C.12	14	0.003	13	-0.203	16	-0.154	12	-0.067	16	-0.157	31	-0.527	0.05	No	0.52
C.13	6	0.238	9	0.034	5	0.418	10	0.013	10	0.014	24	-0.426	0.41	Yes	0.53
S.14	15	-0.097	17	-0.355	12	-0.096	6	0.079	13	-0.127	17	-0.279	0.02	No	0.53
C.15	24	-0.553	25	-0.645	27	-0.602	26	-0.741	23	-0.511	22	-0.398	0.00	No	0.50
C.16	18	-0.212	18	-0.415	13	-0.139	18	-0.360	17	-0.228	26	-0.515	0.03	No	0.56
C.17	26	-0.642	29	-0.804	28	-0.624	28	-0.770	22	-0.499	29	-0.523	0.00	No	0.53
C.18	25	-0.621	28	-0.702	29	-0.672	32	-0.780	26	-0.637	33	-0.549	0.01	No	0.50
C.19	11	0.078	15	-0.306	14	-0.150	15	-0.226	7	0.096	28	-0.520	0.04	No	0.53
C.20	16	-0.103	14	-0.253	11	0.098	14	-0.184	14	-0.146	25	-0.459	0.01	No	0.62
C.21	9	0.122	10	-0.094	17	-0.187	16	-0.234	8	0.068	27	-0.515	0.06	No	0.55
C.22	7	0.238	5	0.168	8	0.178	7	0.056	5	0.155	18	-0.336	0.09	No	0.56
C.23	8	0.238	6	0.168	9	0.178	8	0.056	6	0.155	19	-0.336	0.05	No	0.56
C.24	12	0.058	11	-0.155	19	-0.245	17	-0.280	11	0.014	32	-0.544	0.05	No	0.52
O.25	22	-0.519	22	-0.610	22	-0.534	23	-0.600	24	-0.537	6	-0.113	0.04	No	0.53
O.26	23	-0.519	23	-0.610	23	-0.534	24	-0.600	25	-0.537	7	-0.113	0.04	No	0.53
C.27	21	-0.438	20	-0.508	21	-0.346	22	-0.552	21	-0.386	14	-0.235	0.03	No	0.68
C.28	29	-0.684	27	-0.664	26	-0.570	31	-0.776	29	-0.674	21	-0.395	0.02	No	0.65
O.29	33	-0.865	32	-0.875	32	-0.773	29	-0.770	33	-0.841	5	-0.092	0.01	No	0.67
C.30	3	0.496	2	0.664	2	0.657	4	0.573	2	0.385	10	-0.182	0.35	No	0.69
C.31	27	-0.670	24	-0.630	24	-0.556	25	-0.738	27	-0.667	16	-0.256	0.01	No	0.56
O.32	31	-0.833	30	-0.837	30	-0.732	33	-0.781	31	-0.804	3	-0.073	0.01	No	0.59
C.33	1	0.507	3	0.659	3	0.586	2	0.597	3	0.252	11	-0.187	0.44	Yes	0.64
10
	Rang	Delta P	Rang	Delta P	Rang	Delta P	Rang	Delta P	Rang	Delta P	Rang	Delta P
C.1	3	0.406	1	0.620	4	0.598	2	0.589	1	0.378	10	-0.193	0.35	No	0.69
O.2	33	-0.912	32	-0.912	32	-0.838	29	-0.739	33	-0.849	4	-0.098	0.01	No	0.65
C.3	28	-0.775	26	-0.728	24	-0.674	31	-0.748	29	-0.684	23	-0.416	0.02	No	0.62
C.4	20	-0.549	19	-0.587	20	-0.470	22	-0.517	20	-0.397	14	-0.251	0.03	No	0.65
C.5	18	-0.383	14	-0.414	19	-0.377	20	-0.358	19	-0.375	9	-0.147	0.04	No	0.58
N.6	31	-0.864	34	-0.932	34	-0.867	19	-0.339	31	-0.733	1	0.039	0.09	No	0.52
C.7	8	-0.019	8	0.062	12	0.028	9	-0.060	12	-0.081	13	-0.204	0.10	No	0.58
C.8	1	0.608	9	-0.110	7	0.208	5	0.205	6	0.116	16	-0.263	0.10	No	0.61
N.9	19	-0.433	21	-0.619	3	0.669	4	0.465	15	-0.198	2	-0.071	0.20	No	0.52
C.10	13	-0.102	16	-0.497	1	0.799	17	-0.336	7	0.091	26	-0.439	0.31	No	0.54
C.11	11	-0.079	4	0.224	8	0.208	10	-0.081	16	-0.206	21	-0.414	0.17	No	0.55
O.12	25	-0.698	28	-0.754	27	-0.708	21	-0.461	26	-0.593	6	-0.112	0.19	No	0.58
C.13	12	-0.079	5	0.224	9	0.208	11	-0.081	17	-0.206	22	-0.414	0.17	No	0.55
C.14	14	-0.102	17	-0.497	2	0.799	18	-0.336	8	0.091	27	-0.439	0.31	No	0.54
S.15	16	-0.247	15	-0.452	14	-0.234	6	0.115	13	-0.139	18	-0.300	0.02	No	0.55
C.16	24	-0.677	25	-0.720	28	-0.716	27	-0.704	23	-0.523	25	-0.423	0.00	No	0.56
C.17	17	-0.338	18	-0.498	15	-0.258	16	-0.320	18	-0.239	30	-0.534	0.03	No	0.56
C.18	27	-0.749	30	-0.860	29	-0.729	28	-0.738	22	-0.511	32	-0.542	0.00	No	0.51
C.19	26	-0.730	29	-0.773	30	-0.766	33	-0.749	27	-0.649	34	-0.567	0.01	No	0.50
C.20	9	-0.032	13	-0.386	16	-0.261	13	-0.189	9	0.088	31	-0.537	0.04	No	0.52
C.21	15	-0.229	12	-0.341	13	-0.028	12	-0.148	14	-0.156	28	-0.480	0.01	No	0.57
C.22	7	0.015	10	-0.189	17	-0.301	14	-0.199	10	0.059	29	-0.532	0.06	No	0.55
C.23	5	0.134	6	0.093	10	0.072	7	0.089	4	0.148	19	-0.355	0.09	No	0.56
C.24	6	0.134	7	0.093	11	0.072	8	0.089	5	0.148	20	-0.355	0.05	No	0.56
C.25	10	-0.051	11	-0.240	18	-0.360	15	-0.242	11	0.004	33	-0.561	0.05	No	0.52
O.26	22	-0.652	22	-0.694	22	-0.667	24	-0.560	24	-0.552	7	-0.120	0.04	No	0.53
O.27	23	-0.652	23	-0.694	23	-0.667	25	-0.560	25	-0.552	8	-0.120	0.04	No	0.53
C.28	21	-0.549	20	-0.587	21	-0.470	23	-0.517	21	-0.397	15	-0.251	0.03	No	0.65
C.29	29	-0.775	27	-0.728	25	-0.674	32	-0.748	30	-0.684	24	-0.416	0.02	No	0.62
O.30	34	-0.912	33	-0.912	33	-0.838	30	-0.739	34	-0.849	5	-0.098	0.01	No	0.65
C.31	4	0.406	2	0.620	5	0.598	3	0.589	2	0.378	11	-0.193	0.35	No	0.69
C.32	30	-0.776	24	-0.706	26	-0.676	26	-0.700	28	-0.679	17	-0.274	0.01	No	0.57
O.33	32	-0.892	31	-0.887	31	-0.810	34	-0.750	32	-0.814	3	-0.078	0.01	No	0.59
C.34	2	0.417	3	0.613	6	0.518	1	0.616	3	0.242	12	-0.198	0.44	Yes	0.64
11
	Rang	Delta P	Rang	Delta P	Rang	Delta P	Rang	Delta P	Rang	Delta P	Rang	Delta P
C.1	1	0.590	1	0.763	1	0.741	1	0.701	1	0.581	6	-0.219	0.33	No	0.76
O.2	22	-0.927	21	-0.935	21	-0.788	21	-0.891	21	-0.853	2	-0.077	0.01	No	0.68
C.3	16	-0.799	14	-0.794	15	-0.645	14	-0.823	15	-0.694	10	-0.401	0.02	No	0.65
C.4	11	-0.640	11	-0.730	11	-0.465	12	-0.605	11	-0.423	12	-0.423	0.08	No	0.66
C.5	18	-0.818	23	-0.948	23	-0.876	18	-0.854	23	-0.856	9	-0.362	0.02	No	0.65
N.6	24	-0.986	24	-0.991	24	-0.987	24	-0.937	24	-0.981	1	0.397	0.30	No	0.65
S.7	15	-0.763	17	-0.889	20	-0.761	5	-0.137	17	-0.712	22	-0.746	0.01	No	0.64
C.8	21	-0.834	20	-0.911	19	-0.754	23	-0.915	18	-0.730	24	-0.769	0.01	No	0.64
C.9	10	-0.351	10	-0.578	9	-0.100	11	-0.542	10	-0.266	23	-0.757	0.04	No	0.66
C.10	14	-0.735	16	-0.878	13	-0.501	19	-0.866	13	-0.469	18	-0.690	0.00	No	0.64
C.11	13	-0.713	13	-0.777	14	-0.564	20	-0.874	14	-0.626	21	-0.717	0.00	No	0.62
C.12	6	0.097	7	-0.321	6	0.019	6	-0.246	5	0.178	17	-0.673	0.04	No	0.65
C.13	8	-0.220	9	-0.386	5	0.161	9	-0.323	9	-0.170	19	-0.699	0.03	No	0.66
C.14	5	0.149	5	-0.076	8	-0.035	7	-0.257	6	0.147	16	-0.664	0.09	No	0.62
C.15	3	0.275	3	0.213	3	0.297	3	0.097	3	0.261	14	-0.456	0.12	No	0.60
C.16	4	0.275	4	0.213	4	0.297	4	0.097	4	0.261	15	-0.456	0.08	No	0.64
C.17	7	0.075	6	-0.144	10	-0.100	8	-0.311	7	0.098	20	-0.699	0.07	No	0.62
O.18	19	-0.826	18	-0.906	17	-0.708	16	-0.825	19	-0.776	4	-0.191	0.03	No	0.64
O.19	20	-0.826	19	-0.906	18	-0.708	17	-0.825	20	-0.776	5	-0.191	0.03	No	0.64
C.20	12	-0.640	12	-0.730	12	-0.465	13	-0.605	12	-0.423	13	-0.423	0.08	No	0.66
C.21	17	-0.799	15	-0.794	16	-0.645	15	-0.823	16	-0.694	11	-0.401	0.02	No	0.65
O.22	23	-0.927	22	-0.935	22	-0.788	22	-0.891	22	-0.853	3	-0.077	0.01	No	0.68
C.23	2	0.590	2	0.763	2	0.741	2	0.701	2	0.581	7	-0.219	0.33	No	0.76
C.24	9	-0.317	8	-0.367	7	-0.028	10	-0.443	8	-0.049	8	-0.298	0.15	No	0.64
12
	Rang	Delta P	Rang	Delta P	Rang	Delta P	Rang	Delta P	Rang	Delta P	Rang	Delta P
C.1	2	0.628	1	0.783	1	0.738	2	0.648	1	0.571	8	-0.232	0.35	No	0.73
O.2	24	-0.948	24	-0.968	24	-0.910	24	-0.945	24	-0.942	2	-0.077	0.02	No	0.66
C.3	19	-0.747	16	-0.798	19	-0.701	19	-0.894	20	-0.729	13	-0.433	0.03	No	0.63
C.4	14	-0.448	14	-0.612	14	-0.358	15	-0.726	13	-0.326	11	-0.332	0.08	No	0.64
C.5	12	-0.259	10	-0.453	13	-0.244	14	-0.622	15	-0.372	7	-0.224	0.02	No	0.63
N.6	23	-0.807	23	-0.952	23	-0.866	7	-0.328	23	-0.851	1	0.125	0.19	No	0.63
C.7	1	0.645	3	0.527	3	0.621	1	0.766	3	0.419	6	-0.149	0.15	No	0.55
S.8	9	-0.087	12	-0.480	7	-0.043	4	0.131	10	-0.136	17	-0.569	0.02	No	0.63
C.9	18	-0.679	20	-0.820	18	-0.684	21	-0.920	17	-0.635	18	-0.598	0.02	No	0.62
C.10	11	-0.236	13	-0.537	8	-0.113	12	-0.556	12	-0.261	22	-0.717	0.03	No	0.64
C.11	22	-0.770	22	-0.940	21	-0.704	22	-0.928	16	-0.613	23	-0.724	0.00	No	0.62
C.12	21	-0.748	21	-0.870	22	-0.756	23	-0.934	22	-0.777	25	-0.750	0.01	No	0.59
C.13	7	0.127	9	-0.390	9	-0.127	9	-0.383	6	0.134	21	-0.706	0.06	No	0.64
C.14	10	-0.097	8	-0.330	6	0.169	8	-0.337	11	-0.157	19	-0.650	0.02	No	0.63
C.15	6	0.181	6	-0.136	10	-0.173	10	-0.391	7	0.101	20	-0.697	0.10	No	0.60
C.16	4	0.308	4	0.195	4	0.240	5	-0.017	4	0.211	15	-0.488	0.12	No	0.58
C.17	5	0.308	5	0.195	5	0.240	6	-0.017	5	0.211	16	-0.488	0.06	No	0.62
C.18	8	0.101	7	-0.201	12	-0.243	11	-0.451	8	0.041	24	-0.730	0.06	No	0.60
O.19	16	-0.646	17	-0.798	16	-0.615	17	-0.835	18	-0.684	4	-0.125	0.06	No	0.62
O.20	17	-0.646	18	-0.798	17	-0.615	18	-0.835	19	-0.684	5	-0.125	0.06	No	0.62
C.21	15	-0.448	15	-0.612	15	-0.358	16	-0.726	14	-0.326	12	-0.332	0.08	No	0.64
C.22	20	-0.747	19	-0.798	20	-0.701	20	-0.894	21	-0.729	14	-0.433	0.03	No	0.63
O.23	25	-0.948	25	-0.968	25	-0.910	25	-0.945	25	-0.942	3	-0.077	0.02	No	0.66
C.24	3	0.628	2	0.783	2	0.738	3	0.648	2	0.571	9	-0.232	0.35	No	0.73
C.25	13	-0.320	11	-0.456	11	-0.198	13	-0.589	9	-0.133	10	-0.324	0.20	No	0.65
13
	Rang	Delta P	Rang	Delta P	Rang	Delta P	Rang	Delta P	Rang	Delta P	Rang	Delta P
C.1	1	0.616	1	0.758	1	0.728	1	0.701	1	0.547	7	-0.189	0.35	No	0.67
O.2	29	-0.922	29	-0.958	29	-0.863	30	-0.857	29	-0.916	2	-0.068	0.03	No	0.66
C.3	27	-0.692	24	-0.768	26	-0.637	24	-0.786	26	-0.685	16	-0.339	0.03	No	0.64
C.4	19	-0.405	19	-0.587	19	-0.306	19	-0.557	18	-0.310	11	-0.257	0.06	No	0.70
C.5	17	-0.217	15	-0.435	17	-0.190	18	-0.422	20	-0.346	6	-0.146	0.02	No	0.66
N.6	31	-0.929	31	-0.981	31	-0.942	29	-0.836	31	-0.944	1	0.127	0.21	No	0.62
C.7	3	0.458	5	0.143	3	0.310	6	0.113	6	0.112	9	-0.235	0.21	No	0.62
C.8	21	-0.570	21	-0.738	23	-0.570	23	-0.710	21	-0.541	14	-0.298	0.00	No	0.68
C.9	13	-0.062	12	-0.365	13	-0.130	14	-0.351	12	-0.024	23	-0.502	0.03	No	0.61
C.10	10	0.059	7	-0.085	9	0.003	8	-0.121	10	0.008	20	-0.366	0.02	No	0.62
C.11	7	0.189	6	0.072	7	0.143	7	0.057	7	0.101	13	-0.262	0.03	No	0.64
C.12	11	0.059	8	-0.085	10	0.003	9	-0.121	11	0.008	21	-0.366	0.02	No	0.62
C.13	14	-0.062	13	-0.365	14	-0.130	15	-0.351	13	-0.024	24	-0.502	0.03	No	0.61
S.14	12	-0.058	17	-0.457	8	0.005	3	0.161	15	-0.125	15	-0.330	0.03	No	0.63
C.15	24	-0.615	26	-0.784	24	-0.610	26	-0.809	23	-0.591	22	-0.485	0.01	No	0.67
C.16	16	-0.200	18	-0.513	11	-0.072	16	-0.366	17	-0.245	31	-0.612	0.04	No	0.72
C.17	26	-0.687	28	-0.905	25	-0.610	27	-0.812	22	-0.546	27	-0.574	0.00	No	0.61
C.18	25	-0.664	27	-0.816	28	-0.667	28	-0.821	28	-0.705	29	-0.605	0.01	No	0.59
C.19	8	0.137	14	-0.376	12	-0.092	11	-0.205	5	0.128	30	-0.609	0.05	No	0.63
C.20	15	-0.072	11	-0.319	6	0.186	10	-0.155	16	-0.147	25	-0.545	0.02	No	0.71
C.21	6	0.193	9	-0.132	15	-0.133	12	-0.207	8	0.100	26	-0.554	0.10	No	0.58
C.22	4	0.309	3	0.178	4	0.245	4	0.121	3	0.199	18	-0.350	0.13	No	0.56
C.23	5	0.309	4	0.178	5	0.245	5	0.121	4	0.199	19	-0.350	0.06	No	0.65
C.24	9	0.120	10	-0.194	18	-0.192	13	-0.257	9	0.044	28	-0.587	0.06	No	0.64
O.25	22	-0.576	22	-0.762	21	-0.529	21	-0.653	24	-0.631	4	-0.107	0.06	No	0.56
O.26	23	-0.576	23	-0.762	22	-0.529	22	-0.653	25	-0.631	5	-0.107	0.06	No	0.56
C.27	20	-0.405	20	-0.587	20	-0.306	20	-0.557	19	-0.310	12	-0.257	0.06	No	0.70
C.28	28	-0.692	25	-0.768	27	-0.637	25	-0.786	27	-0.685	17	-0.339	0.03	No	0.64
O.29	30	-0.922	30	-0.958	30	-0.863	31	-0.857	30	-0.916	3	-0.068	0.03	No	0.66
C.30	2	0.616	2	0.758	2	0.728	2	0.701	2	0.547	8	-0.189	0.35	No	0.67
C.31	18	-0.278	16	-0.438	16	-0.152	17	-0.384	14	-0.123	10	-0.246	0.17	No	0.65
14
	Rang	Delta P	Rang	Delta P	Rang	Delta P	Rang	Delta P	Rang	Delta P	Rang	Delta P
C.1	1	0.613	1	0.795	1	0.757	1	0.719	1	0.581	7	-0.250	0.50	Yes	0.68
O.2	23	-0.940	23	-0.945	23	-0.838	23	-0.933	23	-0.876	3	-0.073	0.07	No	0.63
C.3	14	-0.684	13	-0.660	14	-0.578	17	-0.822	14	-0.617	8	-0.401	0.02	No	0.66
C.4	9	-0.140	8	-0.274	7	0.055	11	-0.339	8	-0.021	12	-0.486	0.06	No	0.65
C.5	8	-0.028	7	-0.170	6	0.136	7	-0.242	9	-0.117	13	-0.486	0.07	No	0.69
C.6	15	-0.703	14	-0.729	18	-0.665	14	-0.789	17	-0.737	14	-0.508	0.03	No	0.65
O.7	19	-0.836	17	-0.842	16	-0.649	20	-0.873	19	-0.804	2	-0.055	0.05	No	0.62
C.8	2	0.519	2	0.695	2	0.707	2	0.606	2	0.564	4	-0.182	0.59	Yes	0.57
C.9	17	-0.737	19	-0.914	19	-0.738	21	-0.873	22	-0.823	15	-0.638	0.01	No	0.69
N.10	24	-0.975	24	-0.989	24	-0.977	24	-0.933	24	-0.981	1	0.394	0.38	No	0.68
S.11	13	-0.650	16	-0.804	17	-0.654	5	-0.128	15	-0.622	22	-0.753	0.01	No	0.65
C.12	22	-0.843	22	-0.919	22	-0.783	22	-0.912	18	-0.769	24	-0.774	0.01	No	0.68
C.13	12	-0.348	12	-0.581	12	-0.115	13	-0.534	12	-0.299	23	-0.762	0.04	No	0.69
C.14	18	-0.742	18	-0.886	13	-0.529	18	-0.862	13	-0.511	18	-0.696	0.00	No	0.64
C.15	16	-0.719	15	-0.784	15	-0.594	19	-0.870	16	-0.669	21	-0.722	0.00	No	0.62
C.16	6	0.111	9	-0.316	8	0.007	6	-0.239	5	0.152	17	-0.679	0.04	No	0.68
C.17	10	-0.214	10	-0.383	5	0.155	10	-0.315	10	-0.201	19	-0.705	0.03	No	0.66
C.18	5	0.163	5	-0.066	9	-0.048	8	-0.249	6	0.122	16	-0.670	0.09	No	0.62
C.19	3	0.289	3	0.226	3	0.296	3	0.103	3	0.227	10	-0.463	0.12	No	0.60
C.20	4	0.289	4	0.226	4	0.296	4	0.103	4	0.227	11	-0.463	0.08	No	0.63
C.21	7	0.087	6	-0.134	11	-0.114	9	-0.303	7	0.070	20	-0.705	0.07	No	0.62
O.22	20	-0.836	20	-0.915	20	-0.740	15	-0.819	20	-0.815	5	-0.193	0.03	No	0.64
O.23	21	-0.836	21	-0.915	21	-0.740	16	-0.819	21	-0.815	6	-0.193	0.03	No	0.64
C.24	11	-0.295	11	-0.433	10	-0.090	12	-0.349	11	-0.281	9	-0.462	0.02	No	0.71
15
	Rang	Delta P	Rang	Delta P	Rang	Delta P	Rang	Delta P	Rang	Delta P	Rang	Delta P
C.1	2	0.640	1	0.804	1	0.750	2	0.674	1	0.564	8	-0.266	0.48	Yes	0.68
O.2	25	-0.954	25	-0.969	25	-0.928	25	-0.970	25	-0.941	3	-0.073	0.07	No	0.63
C.3	20	-0.709	17	-0.742	21	-0.731	20	-0.895	20	-0.732	11	-0.433	0.02	No	0.64
C.4	12	-0.135	10	-0.338	9	-0.068	13	-0.479	9	-0.080	15	-0.518	0.10	No	0.66
C.5	9	-0.017	8	-0.228	7	0.030	10	-0.382	12	-0.184	16	-0.518	0.08	No	0.68
C.6	16	-0.622	16	-0.699	19	-0.681	19	-0.869	21	-0.739	10	-0.412	0.04	No	0.62
O.7	24	-0.858	22	-0.905	23	-0.785	23	-0.931	23	-0.890	2	-0.055	0.07	No	0.61
C.8	3	0.554	2	0.700	2	0.696	3	0.545	2	0.543	7	-0.191	0.62	Yes	0.61
C.9	15	-0.307	14	-0.507	14	-0.178	16	-0.679	15	-0.464	12	-0.473	0.01	No	0.67
N.10	23	-0.806	24	-0.948	24	-0.857	7	-0.318	24	-0.906	1	0.123	0.25	No	0.66
C.11	1	0.646	3	0.534	3	0.626	1	0.768	3	0.379	6	-0.151	0.20	No	0.55
S.12	10	-0.084	13	-0.465	8	-0.027	4	0.138	10	-0.164	17	-0.577	0.02	No	0.63
C.13	19	-0.677	20	-0.810	18	-0.672	21	-0.917	17	-0.647	18	-0.605	0.02	No	0.66
C.14	14	-0.233	15	-0.524	11	-0.101	15	-0.547	14	-0.279	22	-0.722	0.03	No	0.67
C.15	22	-0.769	23	-0.936	20	-0.692	22	-0.925	16	-0.625	23	-0.729	0.00	No	0.62
C.16	21	-0.747	21	-0.861	22	-0.747	24	-0.931	22	-0.783	25	-0.755	0.01	No	0.59
C.17	7	0.129	11	-0.378	12	-0.118	9	-0.373	6	0.110	21	-0.712	0.06	No	0.66
C.18	11	-0.095	9	-0.318	6	0.178	8	-0.328	11	-0.177	19	-0.657	0.02	No	0.65
C.19	6	0.183	6	-0.122	13	-0.164	11	-0.382	7	0.078	20	-0.702	0.10	No	0.61
C.20	4	0.309	4	0.203	4	0.246	5	-0.010	4	0.181	13	-0.495	0.12	No	0.58
C.21	5	0.309	5	0.203	5	0.246	6	-0.010	5	0.181	14	-0.495	0.06	No	0.61
C.22	8	0.103	7	-0.191	15	-0.232	12	-0.444	8	0.014	24	-0.735	0.06	No	0.60
O.23	17	-0.644	18	-0.786	16	-0.600	17	-0.829	18	-0.696	4	-0.126	0.04	No	0.62
O.24	18	-0.644	19	-0.786	17	-0.600	18	-0.829	19	-0.696	5	-0.126	0.04	No	0.62
C.25	13	-0.185	12	-0.380	10	-0.072	14	-0.496	13	-0.260	9	-0.365	0.02	No	0.68
16
	Rang	Delta P	Rang	Delta P	Rang	Delta P	Rang	Delta P	Rang	Delta P	Rang	Delta P
C.1	1	0.488	1	0.688	1	0.691	1	0.580	2	0.441	5	-0.150	0.46	Yes	0.65
O.2	24	-0.856	18	-0.797	24	-0.748	19	-0.817	20	-0.706	2	-0.087	0.14	No	0.60
C.3	16	-0.711	17	-0.764	19	-0.647	23	-0.857	17	-0.578	13	-0.283	0.02	No	0.64
C.4	13	-0.635	16	-0.745	15	-0.512	20	-0.821	12	-0.374	12	-0.257	0.01	No	0.62
Br.5	12	-0.486	12	-0.607	12	-0.351	13	-0.534	13	-0.414	4	-0.114	0.09	No	0.59
C.6	9	-0.261	10	-0.406	10	-0.133	11	-0.502	9	-0.264	10	-0.227	0.08	No	0.67
C.7	14	-0.637	13	-0.710	17	-0.598	14	-0.731	16	-0.570	11	-0.249	0.04	No	0.62
O.8	20	-0.780	19	-0.814	14	-0.511	17	-0.781	19	-0.690	3	-0.087	0.08	No	0.60
C.9	2	0.488	2	0.688	2	0.691	2	0.580	1	0.567	6	-0.150	0.51	Yes	0.55
C.10	18	-0.746	24	-0.917	22	-0.710	18	-0.814	24	-0.788	14	-0.298	0.02	No	0.67
N.11	25	-0.976	25	-0.983	25	-0.964	25	-0.904	25	-0.972	1	0.406	0.33	No	0.66
S.12	15	-0.674	15	-0.719	18	-0.607	5	-0.117	15	-0.569	23	-0.622	0.01	No	0.63
C.13	23	-0.851	23	-0.866	23	-0.745	24	-0.881	21	-0.722	25	-0.668	0.02	No	0.66
C.14	11	-0.377	11	-0.514	8	-0.105	12	-0.504	10	-0.270	24	-0.659	0.04	No	0.67
C.15	19	-0.758	20	-0.826	13	-0.496	21	-0.831	14	-0.468	19	-0.578	0.00	No	0.62
C.16	17	-0.736	14	-0.713	16	-0.556	22	-0.840	18	-0.621	22	-0.609	0.00	No	0.59
C.17	6	0.078	7	-0.266	6	0.011	6	-0.224	5	0.165	18	-0.570	0.04	No	0.66
C.18	8	-0.247	9	-0.331	5	0.151	9	-0.296	8	-0.176	20	-0.592	0.03	No	0.64
C.19	5	0.128	5	-0.026	7	-0.042	7	-0.234	6	0.135	17	-0.564	0.09	No	0.62
C.20	3	0.259	3	0.240	3	0.288	3	0.100	3	0.242	15	-0.360	0.12	No	0.60
C.21	4	0.259	4	0.240	4	0.288	4	0.100	4	0.242	16	-0.360	0.07	No	0.63
C.22	7	0.054	6	-0.086	9	-0.105	8	-0.286	7	0.087	21	-0.599	0.07	No	0.60
O.23	21	-0.846	21	-0.854	20	-0.697	15	-0.780	22	-0.767	7	-0.154	0.03	No	0.62
O.24	22	-0.846	22	-0.854	21	-0.697	16	-0.780	23	-0.767	8	-0.154	0.03	No	0.62
C.25	10	-0.297	8	-0.329	11	-0.228	10	-0.443	11	-0.270	9	-0.200	0.04	No	0.68
17
	Rang	Delta P	Rang	Delta P	Rang	Delta P	Rang	Delta P	Rang	Delta P	Rang	Delta P
C.1	2	0.516	1	0.692	1	0.678	2	0.525	2	0.405	8	-0.155	0.44	Yes	0.65
O.2	26	-0.877	23	-0.868	26	-0.853	22	-0.893	25	-0.812	2	-0.089	0.17	No	0.60
C.3	21	-0.736	22	-0.838	24	-0.780	26	-0.920	22	-0.693	15	-0.303	0.02	No	0.61
C.4	17	-0.660	21	-0.825	22	-0.676	23	-0.896	15	-0.477	14	-0.275	0.02	No	0.64
Br.5	15	-0.503	16	-0.699	15	-0.534	16	-0.682	16	-0.536	6	-0.117	0.09	No	0.62
C.6	12	-0.263	13	-0.478	14	-0.261	15	-0.625	13	-0.340	13	-0.242	0.08	No	0.66
C.7	16	-0.547	15	-0.682	18	-0.612	19	-0.828	17	-0.563	11	-0.196	0.04	No	0.60
O.8	24	-0.804	24	-0.882	21	-0.666	20	-0.861	24	-0.798	3	-0.089	0.08	No	0.59
C.9	3	0.516	2	0.692	2	0.678	3	0.525	1	0.548	9	-0.155	0.54	Yes	0.59
C.10	14	-0.318	14	-0.528	11	-0.161	14	-0.595	14	-0.419	12	-0.196	0.02	No	0.65
N.11	25	-0.818	26	-0.900	25	-0.818	7	-0.293	26	-0.865	1	0.137	0.22	No	0.64
C.12	1	0.614	3	0.532	3	0.599	1	0.748	3	0.389	7	-0.124	0.19	No	0.53
S.13	9	-0.132	11	-0.390	7	-0.019	4	0.132	9	-0.130	18	-0.431	0.02	No	0.61
C.14	20	-0.697	19	-0.732	19	-0.631	21	-0.888	19	-0.596	19	-0.478	0.02	No	0.64
C.15	13	-0.267	12	-0.457	8	-0.091	12	-0.516	12	-0.249	23	-0.606	0.03	No	0.64
C.16	23	-0.783	25	-0.893	20	-0.653	24	-0.901	18	-0.577	24	-0.616	0.00	No	0.60
C.17	22	-0.762	20	-0.793	23	-0.708	25	-0.909	23	-0.737	26	-0.646	0.01	No	0.57
C.18	7	0.093	10	-0.326	9	-0.108	9	-0.349	6	0.125	22	-0.603	0.06	No	0.64
C.19	10	-0.133	8	-0.263	6	0.173	8	-0.308	10	-0.151	20	-0.539	0.02	No	0.63
C.20	6	0.147	6	-0.076	10	-0.152	10	-0.357	7	0.094	21	-0.596	0.10	No	0.61
C.21	4	0.279	4	0.219	4	0.240	5	-0.008	4	0.195	16	-0.383	0.12	No	0.58
C.22	5	0.279	5	0.219	5	0.240	6	-0.008	5	0.195	17	-0.383	0.06	No	0.61
C.23	8	0.069	7	-0.146	12	-0.215	11	-0.418	8	0.035	25	-0.634	0.06	No	0.58
O.24	18	-0.669	17	-0.699	16	-0.553	17	-0.791	20	-0.637	4	-0.106	0.04	No	0.60
O.25	19	-0.669	18	-0.699	17	-0.553	18	-0.791	21	-0.637	5	-0.106	0.04	No	0.60
C.26	11	-0.187	9	-0.271	13	-0.221	13	-0.572	11	-0.248	10	-0.162	0.03	No	0.66
18
	Rang	Delta P	Rang	Delta P	Rang	Delta P	Rang	Delta P	Rang	Delta P	Rang	Delta P
C.1	1	0.297	1	0.518	1	0.682	1	0.525	1	0.485	6	-0.332	0.59	Yes	0.60
O.2	22	-0.948	21	-0.944	16	-0.600	16	-0.720	19	-0.706	2	-0.058	0.02	No	0.59
C.3	14	-0.698	12	-0.705	11	-0.175	14	-0.603	12	-0.302	20	-0.629	0.07	No	0.59
N.4	12	-0.498	13	-0.748	12	-0.221	10	-0.283	13	-0.347	3	-0.062	0.09	No	0.58
C.5	7	-0.259	6	-0.293	13	-0.298	12	-0.467	11	-0.297	9	-0.450	0.08	No	0.64
C.6	10	-0.356	10	-0.440	5	0.097	11	-0.315	7	-0.070	11	-0.520	0.05	No	0.58
C.7	9	-0.277	8	-0.377	8	-0.092	7	-0.233	8	-0.109	10	-0.518	0.07	No	0.64
C.8	20	-0.833	20	-0.927	21	-0.804	21	-0.845	17	-0.627	18	-0.609	0.02	No	0.64
N.9	21	-0.937	22	-0.976	22	-0.928	15	-0.635	22	-0.886	1	0.327	0.21	No	0.61
S.10	13	-0.652	15	-0.783	17	-0.625	4	-0.087	15	-0.511	19	-0.615	0.02	No	0.62
C.11	19	-0.827	19	-0.899	20	-0.759	22	-0.867	18	-0.672	22	-0.657	0.00	No	0.61
C.12	11	-0.382	11	-0.585	9	-0.106	13	-0.481	10	-0.229	21	-0.649	0.03	No	0.70
C.13	16	-0.735	16	-0.865	14	-0.507	19	-0.816	14	-0.422	14	-0.577	0.00	No	0.55
C.14	15	-0.714	14	-0.770	15	-0.570	20	-0.825	16	-0.573	17	-0.605	0.00	No	0.56
C.15	5	0.044	7	-0.346	6	0.013	5	-0.200	4	0.198	13	-0.569	0.03	No	0.60
C.16	8	-0.260	9	-0.408	4	0.156	9	-0.272	9	-0.138	15	-0.589	0.03	No	0.70
C.17	4	0.092	4	-0.124	7	-0.041	6	-0.212	5	0.165	12	-0.564	0.05	No	0.57
C.18	2	0.220	2	0.165	2	0.293	2	0.117	2	0.282	7	-0.376	0.08	No	0.57
C.19	3	0.220	3	0.165	3	0.293	3	0.117	3	0.282	8	-0.376	0.06	No	0.60
C.20	6	0.021	5	-0.184	10	-0.106	8	-0.262	6	0.118	16	-0.595	0.05	No	0.57
O.21	17	-0.819	17	-0.893	18	-0.715	17	-0.758	20	-0.717	4	-0.174	0.02	No	0.61
O.22	18	-0.819	18	-0.893	19	-0.715	18	-0.758	21	-0.717	5	-0.174	0.02	No	0.61
19
	Rang	Delta P	Rang	Delta P	Rang	Delta P	Rang	Delta P	Rang	Delta P	Rang	Delta P
C.1	2	0.320	1	0.513	1	0.664	2	0.456	1	0.451	8	-0.358	0.60	Yes	0.58
O.2	23	-0.962	23	-0.970	23	-0.774	20	-0.843	23	-0.830	2	-0.058	0.02	No	0.60
C.3	20	-0.723	17	-0.789	15	-0.332	17	-0.735	15	-0.390	23	-0.665	0.09	No	0.59
N.4	15	-0.514	19	-0.832	16	-0.394	12	-0.462	16	-0.457	3	-0.063	0.11	No	0.61
C.5	8	-0.143	6	-0.230	14	-0.294	15	-0.609	14	-0.275	7	-0.355	0.10	No	0.62
C.6	13	-0.362	12	-0.508	7	-0.026	13	-0.462	11	-0.136	16	-0.551	0.07	No	0.61
C.7	11	-0.174	8	-0.330	8	-0.075	10	-0.375	8	-0.081	11	-0.430	0.05	No	0.62
C.8	14	-0.456	14	-0.552	13	-0.240	16	-0.624	13	-0.250	13	-0.452	0.03	No	0.61
N.9	19	-0.694	21	-0.854	21	-0.702	4	0.056	21	-0.635	1	0.110	0.15	No	0.59
C.10	1	0.560	2	0.440	2	0.615	1	0.755	2	0.435	6	-0.142	0.26	No	0.57
S.11	10	-0.162	11	-0.487	6	-0.017	3	0.153	9	-0.081	12	-0.448	0.03	No	0.60
C.12	18	-0.676	18	-0.789	19	-0.648	21	-0.875	18	-0.540	14	-0.489	0.01	No	0.61
C.13	12	-0.280	13	-0.537	9	-0.091	14	-0.494	12	-0.206	19	-0.601	0.03	No	0.67
C.14	22	-0.759	22	-0.919	20	-0.667	22	-0.889	17	-0.524	20	-0.610	0.00	No	0.54
C.15	21	-0.738	20	-0.840	22	-0.724	23	-0.896	22	-0.687	22	-0.639	0.01	No	0.54
C.16	6	0.058	10	-0.404	10	-0.109	8	-0.324	5	0.157	18	-0.599	0.04	No	0.60
C.17	9	-0.158	9	-0.351	5	0.179	7	-0.286	10	-0.108	15	-0.542	0.02	No	0.67
C.18	5	0.107	5	-0.177	11	-0.154	9	-0.332	6	0.126	17	-0.593	0.05	No	0.57
C.19	3	0.238	3	0.139	3	0.245	5	0.010	3	0.236	9	-0.400	0.08	No	0.55
C.20	4	0.238	4	0.139	4	0.245	6	0.010	4	0.236	10	-0.400	0.05	No	0.58
C.21	7	0.034	7	-0.235	12	-0.219	11	-0.393	7	0.074	21	-0.627	0.05	No	0.55
O.22	16	-0.647	15	-0.769	17	-0.570	18	-0.770	19	-0.577	4	-0.123	0.05	No	0.59
O.23	17	-0.647	16	-0.769	18	-0.570	19	-0.770	20	-0.577	5	-0.123	0.05	No	0.59
20
	Rang	Delta P	Rang	Delta P	Rang	Delta P	Rang	Delta P	Rang	Delta P	Rang	Delta P
C.1	1	0.337	1	0.489	1	0.652	1	0.531	1	0.426	11	-0.251	0.61	Yes	0.54
O.2	25	-0.911	25	-0.944	25	-0.697	22	-0.659	25	-0.738	2	-0.048	0.02	No	0.55
C.3	21	-0.606	19	-0.716	16	-0.268	19	-0.550	15	-0.336	25	-0.513	0.09	No	0.57
N.4	15	-0.410	21	-0.759	18	-0.323	12	-0.226	17	-0.387	3	-0.051	0.09	No	0.58
C.5	8	-0.067	6	-0.195	15	-0.231	17	-0.413	14	-0.230	10	-0.249	0.10	No	0.58
C.6	13	-0.277	12	-0.456	7	0.016	13	-0.272	11	-0.107	18	-0.412	0.06	No	0.58
C.7	11	-0.103	8	-0.290	8	-0.031	10	-0.189	8	-0.060	15	-0.310	0.05	No	0.58
C.8	14	-0.360	14	-0.490	14	-0.184	18	-0.439	13	-0.208	12	-0.254	0.03	No	0.57
N.9	22	-0.626	23	-0.840	24	-0.687	6	-0.050	23	-0.604	1	0.102	0.14	No	0.55
C.10	7	0.072	4	-0.131	2	0.258	5	0.073	9	-0.065	8	-0.161	0.31	No	0.53
C.11	17	-0.509	16	-0.683	17	-0.295	16	-0.401	20	-0.486	7	-0.143	0.10	No	0.51
N.12	16	-0.453	15	-0.558	13	-0.176	14	-0.275	16	-0.377	4	-0.103	0.17	No	0.49
S.13	9	-0.081	11	-0.430	6	0.029	2	0.179	7	-0.057	9	-0.243	0.03	No	0.56
C.14	20	-0.563	20	-0.720	21	-0.570	23	-0.746	19	-0.467	16	-0.353	0.01	No	0.56
C.15	12	-0.204	13	-0.482	9	-0.048	15	-0.309	12	-0.175	19	-0.467	0.02	No	0.61
C.16	24	-0.656	24	-0.869	22	-0.596	24	-0.778	18	-0.456	21	-0.475	0.00	No	0.50
C.17	23	-0.634	22	-0.777	23	-0.655	25	-0.789	24	-0.606	24	-0.502	0.01	No	0.50
C.18	5	0.097	10	-0.363	10	-0.070	8	-0.162	4	0.159	22	-0.475	0.04	No	0.56
C.19	10	-0.090	9	-0.312	5	0.195	7	-0.118	10	-0.087	17	-0.410	0.01	No	0.61
C.20	4	0.143	5	-0.152	11	-0.118	9	-0.172	5	0.130	20	-0.471	0.05	No	0.53
C.21	2	0.260	2	0.141	3	0.254	3	0.138	2	0.232	13	-0.298	0.08	No	0.52
C.22	3	0.260	3	0.141	4	0.254	4	0.138	3	0.232	14	-0.298	0.05	No	0.54
C.23	6	0.076	7	-0.205	12	-0.175	11	-0.223	6	0.082	23	-0.500	0.05	No	0.51
O.24	18	-0.527	17	-0.692	19	-0.488	20	-0.585	21	-0.493	5	-0.104	0.03	No	0.55
O.25	19	-0.527	18	-0.692	20	-0.488	21	-0.585	22	-0.493	6	-0.104	0.03	No	0.55
21
	Rang	Delta P	Rang	Delta P	Rang	Delta P	Rang	Delta P	Rang	Delta P	Rang	Delta P
C.1	1	0.580	1	0.763	1	0.761	1	0.730	1	0.551	6	-0.321	0.41	Yes	0.69
O.2	22	-0.918	21	-0.912	21	-0.754	23	-0.894	21	-0.820	3	-0.063	0.02	No	0.65
C.3	13	-0.622	13	-0.651	14	-0.501	19	-0.812	13	-0.472	23	-0.740	0.01	No	0.63
C.4	12	-0.475	12	-0.538	15	-0.532	18	-0.788	15	-0.572	13	-0.576	0.00	No	0.62
O.5	21	-0.886	20	-0.893	20	-0.733	21	-0.814	20	-0.768	1	0.493	0.78	Yes	0.64
C.6	8	-0.255	7	-0.336	12	-0.369	12	-0.464	11	-0.357	11	-0.524	0.02	No	0.71
C.7	9	-0.264	9	-0.393	9	-0.073	10	-0.345	8	-0.213	12	-0.568	0.02	No	0.66
C.8	11	-0.317	10	-0.407	10	-0.219	9	-0.300	10	-0.311	9	-0.517	0.06	No	0.70
C.9	20	-0.869	22	-0.951	22	-0.895	22	-0.893	22	-0.897	10	-0.517	0.03	No	0.72
N.10	23	-0.960	23	-0.982	23	-0.940	13	-0.588	23	-0.947	2	0.279	0.16	No	0.70
S.11	16	-0.664	15	-0.781	18	-0.590	4	-0.081	16	-0.619	20	-0.660	0.02	No	0.70
C.12	19	-0.751	19	-0.824	19	-0.602	20	-0.812	17	-0.644	22	-0.694	0.00	No	0.68
C.13	10	-0.316	11	-0.506	7	-0.030	11	-0.440	9	-0.258	21	-0.686	0.04	No	0.72
C.14	15	-0.652	16	-0.786	11	-0.368	16	-0.757	12	-0.427	16	-0.618	0.00	No	0.60
C.15	14	-0.631	14	-0.685	13	-0.421	17	-0.768	14	-0.561	19	-0.644	0.00	No	0.59
C.16	5	0.071	6	-0.288	5	0.064	5	-0.183	4	0.133	15	-0.607	0.03	No	0.68
C.17	7	-0.206	8	-0.345	4	0.181	8	-0.246	7	-0.175	17	-0.629	0.03	No	0.68
C.18	4	0.114	4	-0.075	6	0.021	6	-0.193	5	0.106	14	-0.600	0.05	No	0.63
C.19	2	0.232	2	0.183	2	0.294	2	0.105	2	0.192	7	-0.418	0.08	No	0.60
C.20	3	0.232	3	0.183	3	0.294	3	0.105	3	0.192	8	-0.418	0.06	No	0.66
C.21	6	0.050	5	-0.133	8	-0.035	7	-0.239	6	0.060	18	-0.633	0.05	No	0.62
O.22	17	-0.734	17	-0.809	16	-0.535	14	-0.682	18	-0.683	4	-0.197	0.03	No	0.60
O.23	18	-0.734	18	-0.809	17	-0.535	15	-0.682	19	-0.683	5	-0.197	0.03	No	0.60
22
	Rang	Delta P	Rang	Delta P	Rang	Delta P	Rang	Delta P	Rang	Delta P	Rang	Delta P
O.1	19	-0.761	23	-0.900	22	-0.642	20	-0.794	24	-0.785	7	-0.195	0.03	No	0.54
S.2	15	-0.688	18	-0.858	21	-0.614	6	-0.185	22	-0.679	21	-0.651	0.01	No	0.58
C.3	23	-0.774	25	-0.905	24	-0.694	27	-0.885	23	-0.741	26	-0.719	0.00	No	0.57
C.4	11	-0.347	12	-0.633	10	-0.112	16	-0.550	11	-0.314	27	-0.722	0.04	No	0.57
C.5	16	-0.688	20	-0.888	17	-0.482	24	-0.853	17	-0.516	22	-0.654	0.00	No	0.59
C.6	13	-0.667	17	-0.803	20	-0.539	26	-0.861	20	-0.667	25	-0.681	0.00	No	0.61
C.7	5	0.055	8	-0.402	7	-0.001	8	-0.279	5	0.121	20	-0.641	0.02	No	0.63
C.8	9	-0.232	9	-0.464	5	0.135	12	-0.350	9	-0.220	23	-0.664	0.04	No	0.58
C.9	4	0.100	4	-0.195	8	-0.051	9	-0.287	6	0.092	19	-0.634	0.03	No	0.63
C.10	2	0.222	2	0.098	2	0.272	3	0.044	2	0.185	17	-0.437	0.11	No	0.60
C.11	3	0.222	3	0.098	3	0.272	4	0.044	3	0.185	18	-0.437	0.12	No	0.66
C.12	6	0.033	6	-0.249	9	-0.111	11	-0.336	7	0.038	24	-0.666	0.04	No	0.62
N.13	27	-0.933	27	-0.981	27	-0.921	17	-0.619	27	-0.938	1	0.230	0.24	No	0.60
C.14	18	-0.747	26	-0.933	26	-0.794	23	-0.816	21	-0.678	15	-0.398	0.01	No	0.59
C.15	10	-0.243	10	-0.493	11	-0.206	10	-0.305	10	-0.258	14	-0.393	0.02	No	0.59
C.16	7	-0.151	7	-0.370	6	0.049	5	-0.184	8	-0.158	11	-0.295	0.03	No	0.56
C.17	17	-0.735	19	-0.877	16	-0.438	22	-0.797	18	-0.559	16	-0.416	0.00	No	0.56
N.18	26	-0.852	21	-0.895	19	-0.535	7	-0.226	16	-0.491	2	0.053	0.16	No	0.53
S.19	8	-0.177	5	-0.197	4	0.246	2	0.528	4	0.135	10	-0.291	0.03	No	0.49
C.20	24	-0.788	16	-0.782	15	-0.347	18	-0.674	12	-0.322	6	-0.189	0.03	No	0.47
O.21	21	-0.767	14	-0.779	13	-0.340	14	-0.421	13	-0.331	4	-0.128	0.02	No	0.47
O.22	22	-0.767	15	-0.779	14	-0.340	15	-0.421	14	-0.331	5	-0.128	0.02	No	0.47
C.23	14	-0.672	13	-0.777	18	-0.492	19	-0.675	19	-0.596	13	-0.359	0.02	No	0.56
O.24	25	-0.850	22	-0.896	25	-0.699	25	-0.855	26	-0.839	3	-0.123	0.06	No	0.56
C.25	1	0.509	1	0.671	1	0.725	1	0.657	1	0.637	9	-0.251	0.32	No	0.63
C.26	12	-0.357	11	-0.578	12	-0.264	13	-0.368	15	-0.386	12	-0.339	0.04	No	0.59
O.27	20	-0.761	24	-0.900	23	-0.642	21	-0.794	25	-0.785	8	-0.195	0.03	No	0.54
23
	Rang	Delta P	Rang	Delta P	Rang	Delta P	Rang	Delta P	Rang	Delta P	Rang	Delta P
O.1	16	-0.570	17	-0.766	16	-0.457	22	-0.762	23	-0.632	6	-0.139	0.04	No	0.54
S.2	12	-0.164	13	-0.527	8	-0.004	4	0.030	12	-0.195	20	-0.473	0.02	No	0.56
C.3	19	-0.603	19	-0.784	22	-0.532	25	-0.858	20	-0.596	21	-0.529	0.01	No	0.55
C.4	14	-0.259	15	-0.573	10	-0.084	18	-0.534	15	-0.288	25	-0.647	0.04	No	0.57
C.5	22	-0.696	25	-0.914	23	-0.588	26	-0.886	21	-0.596	26	-0.655	0.00	No	0.57
C.6	21	-0.676	23	-0.844	25	-0.645	27	-0.892	27	-0.742	28	-0.682	0.01	No	0.59
C.7	6	0.047	12	-0.450	11	-0.101	11	-0.388	6	0.069	24	-0.643	0.03	No	0.61
C.8	10	-0.148	10	-0.404	6	0.157	9	-0.348	11	-0.194	22	-0.587	0.02	No	0.56
C.9	5	0.093	5	-0.243	13	-0.141	12	-0.395	7	0.036	23	-0.636	0.03	No	0.61
C.10	3	0.215	3	0.054	3	0.222	6	-0.064	3	0.135	18	-0.449	0.11	No	0.58
C.11	4	0.215	4	0.054	4	0.222	7	-0.064	4	0.135	19	-0.449	0.11	No	0.63
C.12	7	0.025	7	-0.298	14	-0.196	14	-0.447	8	-0.022	27	-0.668	0.04	No	0.60
N.13	20	-0.674	24	-0.889	26	-0.678	5	-0.034	26	-0.725	1	0.069	0.24	No	0.59
C.14	1	0.505	2	0.328	2	0.546	1	0.672	2	0.285	8	-0.161	0.19	No	0.50
C.15	15	-0.286	14	-0.540	15	-0.221	19	-0.602	13	-0.255	10	-0.260	0.01	No	0.57
C.16	9	-0.069	9	-0.352	9	-0.063	13	-0.422	10	-0.146	14	-0.311	0.02	No	0.57
C.17	8	-0.067	8	-0.330	7	0.073	8	-0.303	9	-0.133	15	-0.311	0.05	No	0.55
C.18	23	-0.749	26	-0.922	24	-0.609	24	-0.857	25	-0.680	17	-0.425	0.00	No	0.56
N.19	28	-0.877	28	-0.944	27	-0.721	10	-0.366	22	-0.629	2	0.058	0.16	No	0.56
S.20	11	-0.163	6	-0.248	5	0.167	3	0.454	5	0.079	13	-0.297	0.03	No	0.52
C.21	26	-0.796	22	-0.829	21	-0.466	21	-0.752	16	-0.395	9	-0.202	0.03	No	0.50
O.22	24	-0.776	20	-0.826	18	-0.459	16	-0.533	17	-0.406	4	-0.138	0.02	No	0.51
O.23	25	-0.776	21	-0.826	19	-0.459	17	-0.533	18	-0.406	5	-0.138	0.02	No	0.51
C.24	18	-0.580	16	-0.738	20	-0.463	20	-0.749	19	-0.564	16	-0.374	0.02	No	0.55
O.25	27	-0.856	27	-0.926	28	-0.791	28	-0.894	28	-0.897	3	-0.133	0.05	No	0.54
C.26	2	0.503	1	0.651	1	0.701	2	0.544	1	0.586	12	-0.268	0.30	No	0.60
C.27	13	-0.174	11	-0.431	12	-0.115	15	-0.480	14	-0.269	11	-0.265	0.04	No	0.57
O.28	17	-0.570	18	-0.766	17	-0.457	23	-0.762	24	-0.632	7	-0.139	0.04	No	0.54
24
	Rang	Delta P	Rang	Delta P	Rang	Delta P	Rang	Delta P	Rang	Delta P	Rang	Delta P
O.1	24	-0.775	24	-0.875	22	-0.620	22	-0.882	25	-0.763	7	-0.196	0.03	No	0.55
S.2	22	-0.708	21	-0.850	24	-0.656	8	-0.441	23	-0.706	22	-0.587	0.01	No	0.56
C.3	26	-0.787	26	-0.883	25	-0.672	28	-0.935	24	-0.723	27	-0.652	0.00	No	0.55
C.4	12	-0.373	17	-0.603	11	-0.128	17	-0.703	12	-0.323	28	-0.657	0.04	No	0.56
C.5	21	-0.704	22	-0.862	19	-0.474	25	-0.916	19	-0.513	23	-0.591	0.00	No	0.59
C.6	20	-0.684	20	-0.774	21	-0.526	26	-0.920	21	-0.650	26	-0.617	0.00	No	0.61
C.7	7	0.025	9	-0.378	8	-0.028	9	-0.477	6	0.087	21	-0.582	0.02	No	0.61
C.8	10	-0.260	10	-0.440	6	0.103	15	-0.545	10	-0.238	24	-0.601	0.04	No	0.59
C.9	6	0.072	6	-0.177	9	-0.073	10	-0.480	7	0.057	20	-0.576	0.03	No	0.63
C.10	4	0.192	3	0.109	4	0.247	5	-0.158	4	0.147	17	-0.401	0.11	No	0.60
C.11	5	0.192	4	0.109	5	0.247	6	-0.158	5	0.147	18	-0.401	0.12	No	0.66
C.12	8	0.003	7	-0.229	10	-0.126	14	-0.526	8	0.003	25	-0.607	0.04	No	0.62
N.13	28	-0.952	28	-0.983	28	-0.940	19	-0.803	28	-0.953	1	0.195	0.22	No	0.59
C.14	23	-0.765	27	-0.931	27	-0.816	24	-0.909	22	-0.703	15	-0.361	0.01	No	0.60
C.15	11	-0.270	11	-0.465	13	-0.217	11	-0.509	11	-0.273	16	-0.365	0.03	No	0.59
C.16	9	-0.085	8	-0.274	7	0.022	7	-0.408	9	-0.178	11	-0.282	0.04	No	0.58
C.17	13	-0.376	12	-0.506	12	-0.144	18	-0.748	16	-0.374	19	-0.480	0.00	No	0.56
N.18	15	-0.567	18	-0.655	18	-0.410	4	0.193	18	-0.409	2	-0.037	0.16	No	0.54
C.19	1	0.480	2	0.367	2	0.547	1	0.783	3	0.291	6	-0.184	0.19	No	0.51
S.20	3	0.215	5	0.108	3	0.390	2	0.562	2	0.320	14	-0.354	0.03	No	0.49
C.21	19	-0.599	16	-0.600	17	-0.348	21	-0.813	13	-0.332	9	-0.231	0.03	No	0.45
O.22	16	-0.573	14	-0.596	15	-0.342	12	-0.525	14	-0.340	4	-0.157	0.03	No	0.48
O.23	17	-0.573	15	-0.596	16	-0.342	13	-0.525	15	-0.340	5	-0.157	0.03	No	0.48
C.24	18	-0.589	19	-0.675	20	-0.483	20	-0.809	20	-0.585	13	-0.335	0.01	No	0.55
O.25	27	-0.858	23	-0.868	26	-0.673	27	-0.925	27	-0.813	3	-0.130	0.06	No	0.55
C.26	2	0.477	1	0.668	1	0.694	3	0.467	1	0.571	10	-0.243	0.31	No	0.61
C.27	14	-0.384	13	-0.550	14	-0.271	16	-0.568	17	-0.392	12	-0.316	0.04	No	0.62
O.28	25	-0.775	25	-0.875	23	-0.620	23	-0.882	26	-0.763	8	-0.196	0.03	No	0.55
25
	Rang	Delta P	Rang	Delta P	Rang	Delta P	Rang	Delta P	Rang	Delta P	Rang	Delta P
O.1	22	-0.617	23	-0.805	18	-0.543	24	-0.866	25	-0.705	4	-0.134	0.04	No	0.55
S.2	14	-0.162	14	-0.544	9	-0.062	8	-0.201	13	-0.222	20	-0.459	0.02	No	0.55
C.3	25	-0.649	25	-0.823	25	-0.618	26	-0.930	24	-0.658	22	-0.539	0.01	No	0.56
C.4	15	-0.255	16	-0.585	11	-0.124	19	-0.656	16	-0.313	26	-0.663	0.04	No	0.57
C.5	28	-0.749	28	-0.942	26	-0.670	27	-0.947	23	-0.656	27	-0.672	0.00	No	0.57
C.6	27	-0.725	26	-0.882	27	-0.724	28	-0.951	28	-0.804	29	-0.697	0.01	No	0.59
C.7	8	0.086	13	-0.447	12	-0.137	12	-0.505	7	0.073	25	-0.657	0.03	No	0.61
C.8	12	-0.128	11	-0.394	7	0.141	11	-0.476	12	-0.212	23	-0.600	0.02	No	0.59
C.9	7	0.137	7	-0.212	14	-0.179	13	-0.507	8	0.038	24	-0.649	0.03	No	0.61
C.10	5	0.266	4	0.114	5	0.214	6	-0.157	5	0.144	18	-0.456	0.11	No	0.58
C.11	6	0.266	5	0.114	6	0.214	7	-0.157	6	0.144	19	-0.456	0.11	No	0.63
C.12	9	0.063	9	-0.275	15	-0.244	15	-0.558	9	-0.025	28	-0.683	0.04	No	0.60
N.13	26	-0.713	27	-0.900	28	-0.737	9	-0.282	27	-0.769	1	0.053	0.22	No	0.57
C.14	2	0.524	2	0.362	2	0.513	3	0.528	3	0.237	8	-0.161	0.19	No	0.50
C.15	16	-0.297	15	-0.555	16	-0.284	20	-0.796	14	-0.284	11	-0.253	0.01	No	0.58
C.16	11	-0.044	10	-0.336	10	-0.104	14	-0.540	11	-0.160	14	-0.309	0.04	No	0.58
C.17	10	0.056	8	-0.223	8	0.045	10	-0.433	10	-0.146	15	-0.309	0.05	No	0.56
C.18	17	-0.379	17	-0.610	17	-0.292	21	-0.846	20	-0.492	21	-0.526	0.00	No	0.58
N.19	19	-0.591	22	-0.747	24	-0.601	5	0.096	21	-0.534	2	-0.037	0.15	No	0.57
C.20	3	0.524	3	0.362	3	0.513	1	0.762	4	0.237	9	-0.192	0.18	No	0.54
S.21	4	0.281	6	0.090	4	0.356	2	0.536	2	0.323	17	-0.387	0.03	No	0.52
C.22	24	-0.637	21	-0.716	23	-0.554	23	-0.859	17	-0.441	10	-0.249	0.03	No	0.48
O.23	20	-0.605	19	-0.712	21	-0.546	16	-0.568	18	-0.452	6	-0.157	0.02	No	0.51
O.24	21	-0.605	20	-0.712	22	-0.546	17	-0.568	19	-0.452	7	-0.157	0.02	No	0.51
C.25	18	-0.508	18	-0.689	20	-0.545	22	-0.852	22	-0.624	16	-0.376	0.01	No	0.56
O.26	29	-0.906	29	-0.954	29	-0.863	29	-0.961	29	-0.946	3	-0.127	0.06	No	0.53
C.27	1	0.588	1	0.728	1	0.720	4	0.515	1	0.628	13	-0.263	0.30	No	0.59
C.28	13	-0.159	12	-0.423	13	-0.156	18	-0.605	15	-0.294	12	-0.261	0.04	No	0.60
O.29	23	-0.617	24	-0.805	19	-0.543	25	-0.866	26	-0.705	5	-0.134	0.04	No	0.55
26
	Rang	Delta P	Rang	Delta P	Rang	Delta P	Rang	Delta P	Rang	Delta P	Rang	Delta P
O.1	16	-0.682	17	-0.860	15	-0.486	15	-0.651	17	-0.488	4	-0.145	0.03	No	0.64
S.2	15	-0.583	16	-0.831	18	-0.552	4	0.096	15	-0.406	19	-0.637	0.02	No	0.63
C.3	18	-0.708	19	-0.873	19	-0.571	20	-0.815	16	-0.460	21	-0.683	0.01	No	0.63
C.4	9	-0.182	13	-0.476	7	0.107	11	-0.343	8	-0.050	20	-0.672	0.06	No	0.73
C.5	14	-0.582	15	-0.829	11	-0.297	17	-0.748	10	-0.246	15	-0.588	0.00	No	0.60
C.6	13	-0.557	14	-0.702	12	-0.357	18	-0.761	14	-0.375	18	-0.621	0.00	No	0.59
C.7	4	0.237	7	-0.203	4	0.187	5	-0.065	3	0.397	14	-0.577	0.04	No	0.63
C.8	7	-0.056	8	-0.271	3	0.284	9	-0.127	6	0.043	16	-0.602	0.04	No	0.73
C.9	3	0.275	3	0.056	6	0.145	6	-0.078	4	0.362	13	-0.571	0.21	No	0.62
C.10	1	0.386	1	0.330	1	0.415	1	0.237	1	0.476	11	-0.356	0.37	No	0.60
C.11	2	0.386	2	0.330	2	0.415	2	0.237	2	0.476	12	-0.356	0.20	No	0.62
C.12	5	0.216	4	0.002	8	0.093	8	-0.125	5	0.306	17	-0.608	0.08	No	0.59
N.13	21	-0.965	21	-0.991	21	-0.948	21	-0.835	21	-0.920	1	0.511	0.13	No	0.63
C.14	20	-0.761	20	-0.952	20	-0.773	19	-0.784	20	-0.711	7	-0.248	0.08	No	0.63
C.15	6	-0.006	6	-0.141	5	0.153	3	0.098	7	-0.010	8	-0.311	0.12	No	0.68
C.16	10	-0.188	11	-0.398	10	-0.255	13	-0.522	9	-0.168	6	-0.219	0.14	No	0.69
N.17	8	-0.095	9	-0.274	13	-0.360	10	-0.206	12	-0.326	3	-0.002	0.38	No	0.62
C.18	19	-0.713	12	-0.463	17	-0.522	14	-0.624	19	-0.493	10	-0.352	0.26	No	0.69
Cl.19	11	-0.432	5	-0.108	9	-0.166	7	-0.105	11	-0.258	2	0.024	0.00	No	0.63
C.20	12	-0.502	10	-0.312	14	-0.428	12	-0.384	13	-0.337	9	-0.316	0.10	No	0.68
O.21	17	-0.682	18	-0.860	16	-0.486	16	-0.651	18	-0.488	5	-0.145	0.03	No	0.64
27
	Rang	Delta P	Rang	Delta P	Rang	Delta P	Rang	Delta P	Rang	Delta P	Rang	Delta P
O.1	15	-0.443	17	-0.704	14	-0.351	16	-0.666	16	-0.360	4	-0.098	0.05	No	0.61
S.2	8	0.122	11	-0.332	6	0.205	2	0.319	7	0.149	14	-0.431	0.02	No	0.63
C.3	18	-0.495	19	-0.744	17	-0.458	20	-0.824	15	-0.346	15	-0.482	0.00	No	0.60
C.4	11	-0.051	15	-0.421	7	0.112	12	-0.359	10	-0.025	19	-0.617	0.04	No	0.70
C.5	20	-0.612	21	-0.915	18	-0.496	21	-0.846	14	-0.343	20	-0.628	0.00	No	0.58
C.6	19	-0.583	20	-0.812	19	-0.566	22	-0.854	20	-0.508	22	-0.660	0.00	No	0.57
C.7	5	0.271	10	-0.271	8	0.079	8	-0.190	4	0.369	18	-0.614	0.05	No	0.62
C.8	9	0.070	8	-0.195	4	0.299	7	-0.139	9	0.076	16	-0.546	0.01	No	0.70
C.9	4	0.309	5	0.017	9	0.024	9	-0.203	5	0.325	17	-0.605	0.22	No	0.59
C.10	2	0.433	2	0.323	2	0.360	3	0.145	2	0.450	11	-0.381	0.38	No	0.58
C.11	3	0.433	3	0.323	3	0.360	4	0.145	3	0.450	12	-0.381	0.20	No	0.59
C.12	6	0.250	6	-0.053	11	-0.047	10	-0.257	6	0.254	21	-0.645	0.08	No	0.57
N.13	21	-0.621	22	-0.924	22	-0.638	6	-0.069	22	-0.567	1	0.180	0.09	No	0.60
C.14	1	0.748	1	0.666	1	0.713	1	0.815	1	0.658	6	-0.116	0.40	No	0.55
C.15	13	-0.152	14	-0.397	10	-0.037	14	-0.509	12	-0.198	7	-0.160	0.08	No	0.61
C.16	7	0.245	4	0.094	5	0.265	5	-0.041	8	0.132	8	-0.233	0.12	No	0.66
C.17	10	-0.047	12	-0.357	12	-0.293	18	-0.667	11	-0.155	9	-0.234	0.14	No	0.67
N.18	12	-0.074	13	-0.373	21	-0.616	13	-0.418	19	-0.472	3	0.000	0.33	No	0.59
C.19	22	-0.624	16	-0.430	20	-0.592	19	-0.770	21	-0.516	13	-0.382	0.24	No	0.67
Cl.20	17	-0.448	9	-0.198	16	-0.384	11	-0.295	18	-0.381	2	0.027	0.01	No	0.61
C.21	14	-0.264	7	-0.091	13	-0.306	15	-0.541	13	-0.223	10	-0.237	0.11	No	0.66
O.22	16	-0.443	18	-0.704	15	-0.351	17	-0.666	17	-0.360	5	-0.098	0.05	No	0.61
28
	Rang	Delta P	Rang	Delta P	Rang	Delta P	Rang	Delta P	Rang	Delta P	Rang	Delta P
O.1	17	-0.492	18	-0.950	15	-0.410	19	-0.707	18	-0.714	5	-0.104	0.06	No	0.61
S.2	9	0.076	15	-0.751	6	0.165	4	0.287	10	-0.194	15	-0.471	0.02	No	0.61
C.3	20	-0.540	19	-0.950	19	-0.512	21	-0.849	17	-0.667	16	-0.514	0.02	No	0.61
C.4	13	-0.090	16	-0.755	8	0.069	15	-0.408	13	-0.302	20	-0.647	0.03	No	0.67
C.5	22	-0.657	22	-0.980	20	-0.546	22	-0.868	16	-0.642	21	-0.657	0.00	No	0.61
C.6	21	-0.629	21	-0.963	22	-0.616	23	-0.876	21	-0.794	23	-0.688	0.01	No	0.60
C.7	6	0.243	12	-0.598	10	0.037	10	-0.230	6	0.082	19	-0.642	0.06	No	0.61
C.8	10	0.032	11	-0.553	5	0.275	9	-0.177	11	-0.201	17	-0.574	0.02	No	0.67
C.9	5	0.284	7	-0.346	11	-0.020	11	-0.240	8	0.048	18	-0.634	0.10	No	0.59
C.10	3	0.406	5	0.016	3	0.332	5	0.118	4	0.152	13	-0.408	0.12	No	0.58
C.11	4	0.406	6	0.016	4	0.332	6	0.118	5	0.152	14	-0.408	0.06	No	0.59
C.12	7	0.221	8	-0.413	12	-0.094	12	-0.296	9	-0.015	22	-0.671	0.06	No	0.60
N.13	23	-0.670	23	-0.983	23	-0.682	7	-0.134	23	-0.865	1	0.150	0.15	No	0.61
C.14	1	0.709	2	0.340	1	0.686	1	0.794	3	0.307	7	-0.124	0.22	No	0.53
C.15	12	-0.043	14	-0.648	9	0.066	14	-0.394	14	-0.395	8	-0.132	0.04	No	0.61
C.16	8	0.118	9	-0.454	7	0.146	8	-0.173	12	-0.212	10	-0.183	0.04	No	0.63
C.17	11	-0.035	4	0.307	13	-0.172	16	-0.501	2	0.356	9	-0.141	0.06	No	0.65
N.18	15	-0.334	17	-0.768	21	-0.558	2	0.546	22	-0.801	2	0.034	0.16	No	0.57
C.19	2	0.592	1	0.437	2	0.605	3	0.488	1	0.371	4	-0.090	0.23	No	0.57
C.20	16	-0.467	3	0.329	18	-0.459	18	-0.604	7	0.065	11	-0.202	0.06	No	0.65
Cl.21	19	-0.499	13	-0.643	17	-0.448	13	-0.350	20	-0.745	3	0.022	0.00	No	0.59
C.22	14	-0.310	10	-0.515	14	-0.358	17	-0.586	15	-0.535	12	-0.257	0.05	No	0.63
O.23	18	-0.492	20	-0.950	16	-0.410	20	-0.707	19	-0.714	6	-0.104	0.06	No	0.61
29
	Rang	Delta P	Rang	Delta P	Rang	Delta P	Rang	Delta P	Rang	Delta P	Rang	Delta P
O.1	17	-0.326	19	-0.616	16	-0.280	18	-0.454	18	-0.307	5	-0.080	0.03	No	0.56
S.2	8	0.175	11	-0.274	6	0.222	1	0.333	6	0.152	13	-0.207	0.02	No	0.58
C.3	20	-0.388	21	-0.660	19	-0.382	22	-0.652	17	-0.300	17	-0.325	0.00	No	0.56
C.4	11	0.008	15	-0.367	7	0.140	13	-0.164	10	-0.006	19	-0.457	0.04	No	0.64
C.5	23	-0.498	23	-0.852	20	-0.422	23	-0.693	16	-0.299	21	-0.467	0.00	No	0.54
C.6	21	-0.474	22	-0.733	21	-0.491	24	-0.706	23	-0.436	24	-0.499	0.00	No	0.53
C.7	5	0.292	10	-0.234	8	0.107	7	-0.034	3	0.357	22	-0.467	0.05	No	0.58
C.8	9	0.116	9	-0.163	4	0.306	6	0.015	9	0.085	18	-0.391	0.01	No	0.64
C.9	3	0.324	5	0.030	9	0.055	8	-0.048	4	0.313	20	-0.463	0.22	No	0.55
C.10	1	0.441	1	0.312	2	0.365	2	0.254	1	0.428	15	-0.271	0.37	No	0.54
C.11	2	0.441	2	0.312	3	0.365	3	0.254	2	0.428	16	-0.271	0.20	No	0.55
C.12	6	0.274	6	-0.030	12	-0.006	10	-0.089	5	0.247	23	-0.497	0.08	No	0.53
N.13	24	-0.545	24	-0.905	24	-0.626	14	-0.193	24	-0.536	1	0.162	0.10	No	0.56
C.14	4	0.311	4	0.098	1	0.402	4	0.224	7	0.138	9	-0.134	0.36	No	0.51
C.15	16	-0.296	18	-0.600	13	-0.084	15	-0.228	15	-0.295	8	-0.118	0.26	No	0.48
N.16	15	-0.228	17	-0.437	10	0.047	11	-0.100	14	-0.190	4	-0.078	0.25	No	0.50
C.17	13	-0.066	14	-0.340	11	0.013	16	-0.285	12	-0.161	7	-0.107	0.08	No	0.56
C.18	7	0.273	3	0.102	5	0.275	5	0.126	8	0.136	10	-0.170	0.11	No	0.61
C.19	10	0.017	12	-0.304	14	-0.230	20	-0.468	11	-0.120	11	-0.170	0.13	No	0.62
N.20	12	-0.001	13	-0.314	23	-0.521	12	-0.146	21	-0.392	3	0.011	0.29	No	0.55
C.21	22	-0.493	16	-0.367	22	-0.505	21	-0.570	22	-0.435	14	-0.252	0.23	No	0.62
Cl.22	18	-0.326	8	-0.157	18	-0.310	9	-0.057	20	-0.321	2	0.036	0.01	No	0.57
C.23	14	-0.171	7	-0.062	15	-0.242	17	-0.324	13	-0.184	12	-0.171	0.11	No	0.61
O.24	19	-0.326	20	-0.616	17	-0.280	19	-0.454	19	-0.307	6	-0.080	0.03	No	0.56
30
	Rang	Delta P	Rang	Delta P	Rang	Delta P	Rang	Delta P	Rang	Delta P	Rang	Delta P
O.1	19	-0.777	19	-0.937	17	-0.581	17	-0.751	20	-0.576	5	-0.172	0.03	No	0.61
S.2	18	-0.682	18	-0.923	20	-0.657	3	0.111	17	-0.481	20	-0.789	0.02	No	0.61
C.3	21	-0.793	21	-0.939	21	-0.662	21	-0.887	18	-0.534	22	-0.805	0.00	No	0.60
C.4	7	-0.208	14	-0.545	6	0.108	15	-0.402	7	-0.055	21	-0.791	0.06	No	0.70
C.5	17	-0.663	17	-0.906	15	-0.349	19	-0.824	15	-0.276	16	-0.723	0.00	No	0.58
C.6	16	-0.635	15	-0.790	16	-0.419	20	-0.836	16	-0.430	19	-0.751	0.00	No	0.57
C.7	4	0.259	10	-0.230	4	0.195	7	-0.074	3	0.446	15	-0.703	0.04	No	0.60
C.8	6	-0.064	11	-0.308	3	0.302	10	-0.144	6	0.050	18	-0.731	0.04	No	0.70
C.9	3	0.299	3	0.060	5	0.149	8	-0.089	4	0.396	14	-0.693	0.21	No	0.59
C.10	1	0.426	1	0.359	1	0.443	1	0.262	1	0.521	12	-0.464	0.37	No	0.60
C.11	2	0.426	2	0.359	2	0.443	2	0.262	2	0.521	13	-0.464	0.20	No	0.59
C.12	5	0.237	4	-0.001	7	0.092	9	-0.141	5	0.349	17	-0.730	0.08	No	0.57
N.13	22	-0.971	22	-0.991	22	-0.962	22	-0.897	22	-0.934	1	0.609	0.12	No	0.60
C.14	15	-0.571	16	-0.896	19	-0.633	16	-0.580	19	-0.551	9	-0.225	0.09	No	0.61
C.15	8	-0.294	8	-0.210	11	-0.160	11	-0.157	10	-0.156	10	-0.240	0.12	No	0.65
C.16	13	-0.467	12	-0.355	13	-0.198	13	-0.399	13	-0.273	7	-0.174	0.23	No	0.66
Cl.17	11	-0.313	6	-0.120	8	0.026	4	-0.013	8	-0.146	2	0.050	0.02	No	0.60
N.18	10	-0.305	5	-0.031	10	-0.140	6	-0.017	12	-0.223	4	-0.080	0.34	No	0.59
C.19	14	-0.467	13	-0.355	14	-0.198	14	-0.399	14	-0.273	8	-0.174	0.23	No	0.66
Cl.20	12	-0.313	7	-0.120	9	0.026	5	-0.013	9	-0.146	3	0.050	0.02	No	0.60
C.21	9	-0.294	9	-0.210	12	-0.160	12	-0.157	11	-0.156	11	-0.240	0.12	No	0.65
O.22	20	-0.777	20	-0.937	18	-0.581	18	-0.751	21	-0.576	6	-0.172	0.03	No	0.61
31
	Rang	Delta P	Rang	Delta P	Rang	Delta P	Rang	Delta P	Rang	Delta P	Rang	Delta P
O.1	18	-0.519	18	-0.824	18	-0.433	19	-0.767	20	-0.430	5	-0.108	0.04	No	0.59
S.2	8	0.143	16	-0.396	6	0.220	2	0.370	7	0.175	15	-0.598	0.02	No	0.60
C.3	21	-0.573	20	-0.847	20	-0.549	21	-0.895	19	-0.403	16	-0.628	0.00	No	0.58
C.4	12	-0.059	17	-0.485	7	0.114	16	-0.419	12	-0.026	20	-0.752	0.04	No	0.67
C.5	23	-0.701	23	-0.963	21	-0.585	22	-0.911	18	-0.393	21	-0.761	0.00	No	0.56
C.6	22	-0.672	21	-0.900	23	-0.661	23	-0.917	23	-0.593	23	-0.785	0.00	No	0.55
C.7	5	0.298	15	-0.309	8	0.077	10	-0.219	4	0.409	19	-0.737	0.05	No	0.60
C.8	9	0.078	12	-0.224	4	0.322	6	-0.159	8	0.087	17	-0.682	0.01	No	0.67
C.9	4	0.337	6	0.016	9	0.015	12	-0.231	5	0.366	18	-0.727	0.22	No	0.57
C.10	2	0.480	2	0.353	2	0.393	3	0.160	2	0.501	13	-0.499	0.38	No	0.58
C.11	3	0.480	3	0.353	3	0.393	4	0.160	3	0.501	14	-0.499	0.20	No	0.57
C.12	6	0.276	7	-0.063	12	-0.067	13	-0.293	6	0.295	22	-0.764	0.08	No	0.55
N.13	20	-0.553	22	-0.928	22	-0.605	5	-0.079	22	-0.524	1	0.231	0.08	No	0.58
C.14	1	0.806	1	0.729	1	0.756	1	0.869	1	0.736	7	-0.132	0.37	No	0.53
C.15	7	0.148	8	-0.098	5	0.226	9	-0.214	9	0.019	8	-0.142	0.08	No	0.60
C.16	10	-0.020	4	0.060	10	-0.002	14	-0.331	10	-0.016	9	-0.183	0.14	No	0.63
C.17	16	-0.346	13	-0.301	15	-0.230	17	-0.564	15	-0.271	10	-0.183	0.23	No	0.64
Cl.18	14	-0.316	10	-0.219	13	-0.177	7	-0.196	13	-0.262	2	0.056	0.01	No	0.59
N.19	13	-0.308	9	-0.130	17	-0.391	11	-0.230	17	-0.365	4	-0.081	0.29	No	0.57
C.20	17	-0.346	14	-0.301	16	-0.230	18	-0.564	16	-0.271	11	-0.183	0.23	No	0.64
Cl.21	15	-0.316	11	-0.219	14	-0.177	8	-0.196	14	-0.262	3	0.056	0.01	No	0.59
C.22	11	-0.020	5	0.060	11	-0.002	15	-0.331	11	-0.016	12	-0.183	0.14	No	0.63
O.23	19	-0.519	19	-0.824	19	-0.433	20	-0.767	21	-0.430	6	-0.108	0.04	No	0.59
32
	Rang	Delta P	Rang	Delta P	Rang	Delta P	Rang	Delta P	Rang	Delta P	Rang	Delta P
O.1	14	-0.712	18	-0.836	15	-0.632	17	-0.781	19	-0.630	2	-0.162	0.02	No	0.62
S.2	13	-0.616	16	-0.805	17	-0.696	4	0.007	15	-0.546	19	-0.696	0.01	No	0.67
C.3	17	-0.735	20	-0.852	18	-0.696	21	-0.896	18	-0.588	21	-0.729	0.01	No	0.67
C.4	10	-0.195	10	-0.460	7	0.013	12	-0.459	10	-0.132	20	-0.719	0.04	No	0.70
C.5	12	-0.609	17	-0.807	11	-0.412	19	-0.840	12	-0.334	11	-0.641	0.00	No	0.62
C.6	11	-0.582	11	-0.682	12	-0.480	20	-0.849	13	-0.486	15	-0.672	0.01	No	0.59
C.7	5	0.237	8	-0.195	4	0.115	7	-0.139	4	0.342	10	-0.627	0.04	No	0.67
C.8	9	-0.064	9	-0.261	3	0.237	10	-0.215	9	-0.038	12	-0.652	0.02	No	0.70
C.9	4	0.276	5	0.057	5	0.065	8	-0.151	5	0.290	9	-0.618	0.18	No	0.61
C.10	2	0.390	2	0.325	1	0.371	1	0.196	2	0.413	6	-0.399	0.32	No	0.60
C.11	3	0.390	3	0.325	2	0.371	2	0.196	3	0.413	7	-0.399	0.12	No	0.63
C.12	6	0.215	6	0.004	8	0.004	9	-0.207	6	0.226	13	-0.656	0.06	No	0.59
N.13	22	-0.980	22	-0.988	22	-0.986	15	-0.638	22	-0.969	1	0.506	0.13	No	0.67
C.14	20	-0.776	21	-0.861	21	-0.968	22	-0.904	21	-0.796	17	-0.684	0.04	No	0.67
C.15	8	-0.014	7	-0.058	9	-0.303	6	-0.082	8	0.006	14	-0.662	0.12	No	0.70
C.16	1	0.442	1	0.503	6	0.042	3	0.062	1	0.450	8	-0.594	0.10	No	0.63
C.17	19	-0.755	12	-0.706	19	-0.716	14	-0.609	11	-0.253	22	-0.796	0.03	No	0.64
Cl.18	16	-0.726	15	-0.741	13	-0.488	13	-0.583	14	-0.544	5	-0.168	0.02	No	0.61
C.19	21	-0.799	13	-0.710	20	-0.831	16	-0.689	17	-0.569	18	-0.693	0.01	No	0.63
Cl.20	18	-0.735	14	-0.711	14	-0.530	11	-0.416	16	-0.559	4	-0.165	0.00	No	0.64
C.21	7	0.208	4	0.306	10	-0.327	5	-0.019	7	0.158	16	-0.675	0.08	No	0.70
O.22	15	-0.712	19	-0.836	16	-0.632	18	-0.781	20	-0.630	3	-0.162	0.02	No	0.62
33
	Rang	Delta P	Rang	Delta P	Rang	Delta P	Rang	Delta P	Rang	Delta P	Rang	Delta P
O.1	14	-0.469	14	-0.678	13	-0.509	18	-0.794	17	-0.505	2	-0.108	0.06	No	0.60
S.2	10	0.117	12	-0.315	5	0.104	2	0.275	10	0.052	9	-0.500	0.01	No	0.66
C.3	16	-0.521	17	-0.715	16	-0.604	21	-0.904	16	-0.471	11	-0.539	0.01	No	0.65
C.4	12	-0.060	13	-0.405	7	0.009	13	-0.472	12	-0.112	18	-0.670	0.03	No	0.68
C.5	18	-0.642	23	-0.899	17	-0.633	22	-0.916	15	-0.457	19	-0.680	0.00	No	0.60
C.6	17	-0.612	18	-0.787	18	-0.696	23	-0.922	20	-0.640	21	-0.709	0.01	No	0.57
C.7	7	0.273	11	-0.260	8	-0.022	10	-0.283	6	0.290	17	-0.662	0.06	No	0.66
C.8	11	0.065	9	-0.187	4	0.249	8	-0.230	11	-0.012	14	-0.597	0.01	No	0.67
C.9	6	0.311	7	0.019	9	-0.082	11	-0.292	7	0.239	16	-0.653	0.19	No	0.60
C.10	3	0.439	4	0.317	2	0.307	4	0.097	3	0.383	7	-0.431	0.32	No	0.58
C.11	4	0.439	5	0.317	3	0.307	5	0.097	4	0.383	8	-0.431	0.10	No	0.61
C.12	8	0.251	8	-0.048	10	-0.150	12	-0.351	8	0.175	20	-0.691	0.06	No	0.58
N.13	19	-0.720	22	-0.887	21	-0.833	3	0.170	23	-0.734	1	0.177	0.10	No	0.64
C.14	1	0.758	1	0.654	1	0.695	1	0.823	1	0.598	4	-0.128	0.32	No	0.58
C.15	13	-0.172	10	-0.230	15	-0.539	15	-0.690	13	-0.286	10	-0.506	0.04	No	0.64
C.16	9	0.223	6	0.137	11	-0.178	9	-0.232	9	0.138	12	-0.568	0.06	No	0.67
C.17	2	0.558	2	0.578	6	0.039	6	-0.064	2	0.507	15	-0.632	0.06	No	0.60
C.18	23	-0.792	19	-0.813	22	-0.871	17	-0.746	14	-0.353	23	-0.822	0.02	No	0.62
Cl.19	21	-0.766	21	-0.849	19	-0.717	16	-0.738	21	-0.717	6	-0.175	0.03	No	0.59
C.20	20	-0.740	16	-0.706	23	-0.885	20	-0.813	19	-0.597	22	-0.728	0.01	No	0.60
Cl.21	22	-0.775	20	-0.824	20	-0.752	14	-0.587	22	-0.730	5	-0.172	0.00	No	0.62
C.22	5	0.409	3	0.467	12	-0.203	7	-0.157	5	0.327	13	-0.581	0.09	No	0.67
O.23	15	-0.469	15	-0.678	14	-0.509	19	-0.794	18	-0.505	3	-0.108	0.06	No	0.60
34
	Rang	Delta P	Rang	Delta P	Rang	Delta P	Rang	Delta P	Rang	Delta P	Rang	Delta P
O.1	15	-0.348	15	-0.489	16	-0.398	20	-0.477	18	-0.348	4	-0.088	0.06	No	0.54
S.2	10	0.100	12	-0.193	5	0.080	1	0.260	10	0.074	9	-0.201	0.04	No	0.59
C.3	17	-0.400	18	-0.541	19	-0.485	23	-0.657	17	-0.338	14	-0.298	0.01	No	0.58
C.4	12	-0.039	13	-0.289	7	0.005	15	-0.212	12	-0.066	19	-0.409	0.04	No	0.61
C.5	20	-0.497	25	-0.731	20	-0.514	24	-0.694	16	-0.335	20	-0.418	0.00	No	0.54
C.6	19	-0.476	20	-0.613	21	-0.574	25	-0.706	22	-0.469	23	-0.447	0.01	No	0.51
C.7	7	0.235	11	-0.176	8	-0.020	11	-0.079	5	0.261	22	-0.422	0.06	No	0.59
C.8	11	0.061	9	-0.102	4	0.215	10	-0.034	11	0.018	17	-0.358	0.02	No	0.61
C.9	5	0.270	7	0.053	9	-0.071	12	-0.092	6	0.221	21	-0.420	0.19	No	0.55
C.10	2	0.369	3	0.300	2	0.268	2	0.198	2	0.350	12	-0.257	0.32	No	0.56
C.11	3	0.369	4	0.300	3	0.268	3	0.198	3	0.350	13	-0.257	0.10	No	0.55
C.12	8	0.216	8	0.006	10	-0.129	13	-0.134	7	0.169	24	-0.449	0.06	No	0.53
N.13	26	-0.687	26	-0.752	24	-0.755	6	0.048	25	-0.572	1	0.116	0.12	No	0.57
C.14	6	0.265	5	0.227	1	0.315	4	0.133	8	0.145	8	-0.166	0.12	No	0.55
C.15	21	-0.504	23	-0.642	14	-0.265	26	-0.762	26	-0.620	11	-0.241	0.39	No	0.54
N.16	14	-0.320	17	-0.519	13	-0.190	8	-0.008	14	-0.221	2	-0.016	0.19	No	0.59
O.17	18	-0.455	14	-0.448	15	-0.339	14	-0.180	20	-0.360	3	-0.076	0.02	No	0.59
C.18	13	-0.119	10	-0.135	18	-0.427	17	-0.397	13	-0.196	10	-0.218	0.04	No	0.60
C.19	9	0.190	6	0.151	11	-0.151	9	-0.030	9	0.139	15	-0.331	0.05	No	0.61
C.20	1	0.478	1	0.521	6	0.030	5	0.091	1	0.453	18	-0.388	0.05	No	0.61
C.21	25	-0.632	21	-0.637	25	-0.765	19	-0.474	15	-0.263	26	-0.585	0.02	No	0.56
Cl.22	23	-0.594	24	-0.663	22	-0.586	18	-0.433	23	-0.521	7	-0.130	0.03	No	0.56
C.23	22	-0.578	19	-0.543	26	-0.781	22	-0.546	21	-0.435	25	-0.470	0.02	No	0.62
Cl.24	24	-0.603	22	-0.637	23	-0.624	16	-0.281	24	-0.531	6	-0.128	0.00	No	0.59
C.25	4	0.341	2	0.426	12	-0.170	7	0.020	4	0.286	16	-0.342	0.08	No	0.62
O.26	16	-0.348	16	-0.489	17	-0.398	21	-0.477	19	-0.348	5	-0.088	0.06	No	0.54
35
	Rang	Delta P	Rang	Delta P	Rang	Delta P	Rang	Delta P	Rang	Delta P	Rang	Delta P
O.1	20	-0.511	20	-0.594	19	-0.580	24	-0.443	23	-0.424	4	-0.101	0.04	No	0.55
S.2	15	-0.089	15	-0.338	11	-0.148	3	0.237	13	-0.022	10	-0.224	0.02	No	0.53
C.3	22	-0.546	23	-0.630	23	-0.642	28	-0.611	22	-0.406	14	-0.323	0.00	No	0.55
C.4	17	-0.206	16	-0.401	13	-0.181	17	-0.197	18	-0.139	23	-0.430	0.03	No	0.59
C.5	25	-0.636	29	-0.791	24	-0.658	29	-0.650	21	-0.399	25	-0.438	0.00	No	0.54
C.6	24	-0.614	25	-0.689	25	-0.705	30	-0.662	27	-0.536	27	-0.466	0.01	No	0.49
C.7	8	0.083	14	-0.292	14	-0.189	14	-0.076	8	0.173	26	-0.440	0.05	No	0.58
C.8	16	-0.097	12	-0.239	10	0.049	13	-0.034	14	-0.058	21	-0.377	0.02	No	0.58
C.9	6	0.127	10	-0.079	15	-0.228	15	-0.088	9	0.145	24	-0.437	0.10	No	0.56
C.10	3	0.243	5	0.179	7	0.138	4	0.184	2	0.247	12	-0.278	0.13	No	0.56
C.11	4	0.243	6	0.179	8	0.138	5	0.184	3	0.247	13	-0.278	0.06	No	0.55
C.12	9	0.063	11	-0.140	16	-0.288	16	-0.127	10	0.101	28	-0.467	0.06	No	0.53
N.13	30	-0.808	30	-0.869	28	-0.824	7	0.071	30	-0.625	1	0.069	0.08	No	0.56
C.14	7	0.113	7	0.165	9	0.107	8	0.067	12	0.030	8	-0.164	0.18	No	0.58
C.15	1	0.678	8	0.015	4	0.256	2	0.310	4	0.222	9	-0.203	0.10	No	0.59
N.16	18	-0.286	19	-0.512	3	0.694	1	0.556	15	-0.085	2	-0.056	0.22	No	0.59
C.17	13	0.018	17	-0.401	1	0.814	18	-0.215	6	0.183	15	-0.346	0.30	No	0.54
C.18	10	0.042	2	0.318	5	0.256	9	0.034	16	-0.103	17	-0.349	0.14	No	0.58
O.19	23	-0.570	24	-0.669	22	-0.640	21	-0.316	25	-0.468	3	-0.096	0.02	No	0.59
C.20	11	0.042	3	0.318	6	0.256	10	0.034	17	-0.103	18	-0.349	0.14	No	0.58
C.21	14	0.018	18	-0.401	2	0.814	19	-0.215	7	0.183	16	-0.346	0.30	No	0.54
C.22	19	-0.297	13	-0.276	21	-0.597	22	-0.362	19	-0.271	11	-0.242	0.02	No	0.57
C.23	12	0.023	9	0.015	17	-0.322	12	-0.031	11	0.064	19	-0.354	0.04	No	0.56
C.24	2	0.337	1	0.401	12	-0.153	6	0.082	1	0.365	22	-0.409	0.02	No	0.59
C.25	29	-0.752	26	-0.709	29	-0.838	26	-0.444	20	-0.325	30	-0.592	0.02	No	0.55
Cl.26	27	-0.728	28	-0.737	26	-0.720	23	-0.398	28	-0.590	7	-0.144	0.01	No	0.53
C.27	26	-0.710	22	-0.627	30	-0.847	27	-0.510	26	-0.503	29	-0.486	0.00	No	0.59
Cl.28	28	-0.735	27	-0.713	27	-0.746	20	-0.258	29	-0.601	6	-0.142	0.00	No	0.58
C.29	5	0.202	4	0.296	18	-0.341	11	0.015	5	0.186	20	-0.363	0.02	No	0.56
O.30	21	-0.511	21	-0.594	20	-0.580	25	-0.443	24	-0.424	5	-0.101	0.04	No	0.55
